# Supplementary material for: Structure and kinase activity of bacterial cell cycle regulator CcrZ
Source: PLoS Genet. 2022 May 16;18(5):e1010196. doi: 10.1371/journal.pgen.1010196 (PMC9135335; doi:10.1371/journal.pgen.1010196)
Supplement: S1 Table — (XLSX) [file pgen.1010196.s006.xlsx]

## Sheet: Sheet1
Strain	Source	Strain designation
Bacillus subtilis PY79	Lab Stock	KJW1
tagC::tagC-GFP-spec	This study	KJW7
ΔccrZ (ytmP)	This study	PEB418 (KJW117)
ΔccrZ, amyE::Pxyl-ccrZ-chl	This study	PEB633 (KJW119)
yneA::loxP, ΔccrZ	This study	KJW153
ΔccrZ, amyE::Pxyl-ccrZ-D166A-chl	This study	KJW280
ΔccrZ, amyE::Pxyl-ccrZ-D184,186A-chl	This study	KJW282
ΔccrZ, amyE::PccrZ-ccrZ-chl	This study	KJW284
yneA::loxP	This study	KJW317
ΔuvrA	[1]	PEB307
ΔccrZ, amyE::Pxyl-ccrZ-chl, tagC::tagC-GFP-spec	This study	KJW588
ΔccrZ, tagC::tagC-GFP-spec	This study	KJW594
ΔctpA	[2]	PEB355
ΔccrZ, amyE::PccrZ-ccrZ-R112A-chl	This study	KJW750
ΔccrZ, amyE::PccrZ-ccrZ-F240A-chl	This study	KJW752
ΔccrZ, amyE::PccrZ-ccrZ-W243A-chl	This study	KJW754
ΔccrZ, amyE::PccrZ-ccrZ-N168A-chl	This study	KJW756
yabA::cat	[3]	KJW772
yabA::cat, ΔccrZ	This study	KJW785
ΔccrZ, amyE::PccrZ-ccrZ-N171A-chl	This study	KJW791
ΔccrZ, amyE::PccrZ-ccrZ-D184A-chl	This study	KJW793
ΔccrZ, amyE::PccrZ-ccrZ-F47A-chl	This study	KJW795
ΔccrZ, amyE::PccrZ-ccrZ-S103A-chl	This study	KJW797
ΔccrZ, amyE::PccrZ-ccrZ-A21V-chl	This study	KJW799
ΔccrZ, amyE::PccrZ-ccrZ-R65P-chl	This study	KJW824
ΔccrZ, amyE::PccrZ-ccrZ-D166A-chl	This study	KJW860
Escherichia coli strains
MC1061	Simmons Lab, U-M	N/A
BL21	Simmons Lab, U-M	N/A
B834 DE3	Nandakumar Lab, U-M	KJW626
	References
1	Burby PE, Simmons LA. A bacterial DNA repair pathway specific to a natural antibiotic. Mol Microbiol. 2019;111(2):338-53. Epub 2018/11/01. doi: 10.1111/mmi.14158. PubMed PMID: 30379365; PubMed Central PMCID: PMCPMC6368877.
2	Burby PE, Simmons ZW, Schroeder JW, Simmons LA. Discovery of a dual protease mechanism that promotes DNA damage checkpoint recovery. PLoS Genet. 2018;14(7):e1007512. Epub 2018/07/07. doi: 10.1371/journal.pgen.1007512. PubMed PMID: 29979679; PubMed Central PMCID: PMCPMC6051672.
3	Dupes NM, Walsh BW, Klocko AD, Lenhart JS, Peterson HL, Gessert DA, et al. Mutations in the Bacillus subtilis beta clamp that separate its roles in DNA replication from mismatch repair. J Bacteriol. 2010;192(13):3452-63. PubMed PMID: 20453097.
