# Supplementary material for: Structure and kinase activity of bacterial cell cycle regulator CcrZ
Source: PLoS Genet. 2022 May 16;18(5):e1010196. doi: 10.1371/journal.pgen.1010196 (PMC9135335; doi:10.1371/journal.pgen.1010196)
Supplement: S2 Table — (XLSX) [file pgen.1010196.s007.xlsx]

## Sheet: Sheet1
Plasmid	Description	Source	Antibiotic cassettes
pKW1	PccrZ-ccrZ-chl-spc	This study	spectinomycin, chloramphenicol
pKW2	Pxyl-ccrZ-D166A-chl-spc	This study	spectinomycin, chloramphenicol
pKW4	pE-SUMO-kan-ccrZ	This study	kanamycin
pKW5	pE-SUMO-kan-ccrZ-D166A	This study	kanamycin
pKW7	pE-SUMO-kan-licA	This study	kanamycin
pKW17	Pxyl-ccrZ-R112A-chl-spc	This study	spectinomycin, chloramphenicol
pKW18	Pxyl-ccrZ-W243A-chl-spc	This study	spectinomycin, chloramphenicol
pKW19	Pxyl-ccrZ-F240A-chl-spc	This study	spectinomycin, chloramphenicol
pKW20	Pxyl-ccrZ-N168A-chl-spc	This study	spectinomycin, chloramphenicol
pKW27	pUT18C-ccrZ-amp	This study	ampicillin
pKW28	pKNT25-ccrZ-kan	This study	kanamycin
pKW30	pUT18-ccrZ-amp	This study	ampicillin
pKW31	pKT25-ccrZ-kan	This study	kanamycin
pKW32	pUT18C-amp-empty vector	This study	ampicillin
pKW33	pKT25-kan-empty vector	This study	kanamycin
pKW34	pKNT25-kan-empty vector	This study	kanamycin
pKW35	PccrZ-ccrZ-R112A-chl-spc	This study	spectinomycin, chloramphenicol
pKW36	PccrZ-ccrZ-N168A-chl-spc	This study	spectinomycin, chloramphenicol
pKW37	PccrZ-ccrZ-F240A-chl-spc	This study	spectinomycin, chloramphenicol
pKW38	PccrZ-ccrZ-W243A-chl-spc	This study	spectinomycin, chloramphenicol
pKW39	PccrZ-ccrZ-N171A-chl-spc	This study	spectinomycin, chloramphenicol
pKW40	PccrZ-ccrZ-D184A-chl-spc	This study	spectinomycin, chloramphenicol
pKW41	PccrZ-ccrZ-F47A-chl-spc	This study	spectinomycin, chloramphenicol
pKW42	PccrZ-ccrZ-S103A-chl-spc	This study	spectinomycin, chloramphenicol
pKW43	PccrZ-ccrZ-R65P-chl-spc	This study	spectinomycin, chloramphenicol
pKW44	PccrZ-ccrZ-A21V-chl-spc	This study	spectinomycin, chloramphenicol
pKW56	pKNT25-yabA-kan	This study	kanamycin
pKW61	pUT18-dnaA-amp	This study	ampicillin
pKW62	pUT18C-dnaA-amp	This study	ampicillin
pKW63	PccrZ-ccrZ-D166A-chl-spc	This study	spectinomycin, chloramphenicol
N/A	pUT18C-zipped-amp	Vecchiarelli Lab, U-M	ampicillin
N/A	pKT25-zipped-kan	Vecchiarelli Lab, U-M	kanamycin
pLM137	pKT25-dnaA-FL-kan	[1]	kanamycin
pLM136	pKNT25-dnaA-FL-kan	[1]	kanamycin
pLM146	pKT25-dnaA-dI-kan	[1]	kanamycin
pLM140	pKNT25-dnaB-FL-kan	[1]	kanamycin
pLM72	pKT25-dnaB-FL-kan	[1]	kanamycin
pLM52	pKT25-dnaD-FL-kan	[1]	kanamycin
pLM205	pUT18-dnaD-FL-amp	[1]	ampicillin
pLM73	pUT18C-dnaB-FL-amp	[1]	ampicillin
pLM166	pUT18C-yabA-amp	[1]	ampicillin
pLM167	pUT18-yabA-amp	[1]	ampicillin
pLM148	pKT25-dnaA-DIII-kan	[2]	kanamycin
	References
1	Matthews LA, Simmons LA. Cryptic protein interactions regulate DNA replication initiation. Mol Microbiol. 2019;111(1):118-30. Epub 2018/10/05. doi: 10.1111/mmi.14142. PubMed PMID: 30285297; PubMed Central PMCID: PMCPMC6351176.
2	Wang L, Jiang YL, Zhang JR, Zhou CZ, Chen Y. Structural and enzymatic characterization of the choline kinase LicA from Streptococcus pneumoniae. PLoS One. 2015;10(3):e0120467. Epub 2015/03/18. doi: 10.1371/journal.pone.0120467. PubMed PMID: 25781969; PubMed Central PMCID: PMCPMC4364537.
