# Supplementary material for: Structure and kinase activity of bacterial cell cycle regulator CcrZ
Source: PLoS Genet. 2022 May 16;18(5):e1010196. doi: 10.1371/journal.pgen.1010196 (PMC9135335; doi:10.1371/journal.pgen.1010196)
Supplement: S3 Table — (XLSX) [file pgen.1010196.s008.xlsx]

## Sheet: Sheet1
Primer name	Sequence
oLM1	TCGAGCACCACCACCACCAC
oLM2	ACCTCCAATCTGTTCGCGGTG
oLM140	TAACTAAGTAATATGGTGCACTCTCAGTACAATCTG
oLM141	GCTCGGTACCCGGGGATC
oLM146	TAACTAAGAATTCGGCCGTCGTTTTACAAC
oLM147	CTTAGGTACCCGGGGATCCTC
oLM211	CATAGCTGTTTCCTGTGTGAAATTGTTATCCGCTCACAATTC
oLM212	AGCTTGCATGCCTGCAGGTCGACTC
oLM217	CATAGCTGTTTCCTGTGTGAAATTGTTATCCGCTCACAATTC
oLM218	AGCTTGCATGCCTGCAGGTCGACTC
oKJW10	CATAGCTGTTTCCTGTGTGAAATTGTTATCCGCTCACAATTCC
oKJW13	AGCTTGCATGCCTGCAGGTCGACTC
oKJW72	CCACCAATCCCCATATGGAAACCGTTATTAATCAACAATTCGTTTCATGAGGAT
oKJW89	TTCTTCGCTTGGCTGAAAAT
oKJW90	CACCAGGTTTTTGGTTTGCT
oKJW93	CCAGTTCATATCAATGTTCAAATGTATACCTCCTTAGGATC
oKJW94	GATCCTAAGGAGGTATACATTTGAACATTGATATGAACTGG
oKJW95	TGAAACGAATTGTTGATTAATAACGGTTTCCATATGGGGAT
oKJW96	CACCAATCCCCATATGGAAACCGTTATTAATCAACAATTCGTTTCA
oKJW97	CCATTGTGCAGTCAAT
oKJW98	ATTGACTGCACAATGG
oKJW99	TTTAATTGCATGGGCAGGCGCCAT
oKJW100	ATGGCGCCTGCCCATGCAATTAAA
oKJW103	CTTAAGCGGTTCTCTTCCCCATTGACGCTTCGTTAATACAGATGTAGGTG
oKJW105	GAATTTTGTTCTCTCGTTTCATCGG
oKJW106	GGACAAATCCGCCGCTCTAGCTAAGGATGTTCACTATATCCGCAGGC
oKJW107	GCCTGCGGATATAGTGAACATCCTTAGCTAGAGCGGCGGATTTGTCC
oKJW197	GTGGTGGTGGTGGTGCTCGATTAATCAACAATTCGTTTCATGAGGATATG
oKJW198	CACCGCGAACAGATTGGAGGTATGAACAAGAAAATTTTAGTTGTGGATG
oKJW281	GGCTCACCGCGAACAGATTGGAGGTGTGGAGAAGATAATAAAGGAAAAAATC
oKJW282	GTGGTGGTGGTGGTGGTGCTCGATTACTTTTCATCTGACCCTCCGTAAC
oKJW311	ATGCTGAAGGCTCTTGGAAAAGAACC
oKJW312	GGTTCTTTTCCAAGAGCCTTCAGCAT
oKJW313	TGCCATTGTGATGTCGCTCATAATAACTGGC
oKJW314	GCCAGTTATTATGAGCGACATCACAATGGCA
oKJW315	GAAACAATTACTGCTATTGCCTGGCAT
oKJW316	ATGCCAGGCAATAGCAGTAATTGTTTC
oKJW317	ATTACTTTCAGCTCCTGGCATAAAGCAAAAG
oKJW318	CTTTTGCTTTATGCCAGGAGCTGAAAGTAAT
oKJW323	ACAATTTCACACAGGAAACAGCTATGTTGAACATTGATATGA
oKJW324	CTAGAGTCGACCTGCAGGCATGCAAGCTTTAATCAACAATTCG
oKJW325	GAGGATCCCCGGGTACCTAAGTTGAACATTGATATG
oKJW326	ACGGCCGAATTCTTAGTTATTAATCAACAATTCGTTTC
oKJW327	AATTTCACACAGGAAACAGCTATGTTGAACATTGATATGAAC
oKJW328	TCGACCTGCAGGCATGCAAGCTTTAATCAACAATTCGTTTC
oKJW337	CTAGAGGATCCCCGGGTACCGAGCTTGAACATTGATATGAACTGGTTGGG
oKJW338	GAGAGTGCACCATATTACTTAGTTATTAATCAACAATTCGTTTCATGAGG
oKJW339	AACCAGTTCATATCAATGTTCAACCCATCATTTCTTAAAATATTTTAG
oKJW342	TCAATCATAATGCTTGGCTATTGTC
oKJW343	GACAATAGCCAAGCATTATGATTGA
oKJW344	CTGTATTTAATTGCTTGGGACGGCG
oKJW345	CGCCGTCCCAAGCAATTAAATACAG
oKJW346	AGCTCACCTGCTTTAGCTGTTTTAT
oKJW347	ATAAAACAGCTAAAGCAGGTGAGCT
oKJW348	GTAAAATACACACAGCTAAAGCCTTGC
oKJW349	GCAAGGCTTTAGCTGTGTGTATTTTAC
oKJW350	ATCTTCCCCGTTGGAGGAGCTACAGG
oKJW351	CCTGTAGCTCCTCCAACGGGGAAGAT
oKJW352	GACAAAACCTATGGAAAATGGGGAC
oKJW353	GTCCCCATTTTCCATAGGTTTTGTC
oKJW368	ATCCCCGGGTACCTAAGATGTTGGAGTTC
oKJW371	AATTTCACACAGGAAACAGCTATGTTGGATAAAAAAGAGTTATTTG
oKJW372	GACCTGCAGGCATGCAAGCTCTATTTTTTATTTAAGAATGAC
oKJW387	GAGAGTGCACCATATTACTTAGTTACTATTTAAGCTGTTCTTTAATTTCT
oKJW388	CAATTTCACACAGGAAACAGCTATGATGGAAAATATATTAGACCTGTGG
oKJW389	GAGTCGACCTGCAGGCATGCAAGCTCTATTTAAGCTGTTCTTTAATTTC
