# Supplementary material for: Structure and kinase activity of bacterial cell cycle regulator CcrZ
Source: PLoS Genet. 2022 May 16;18(5):e1010196. doi: 10.1371/journal.pgen.1010196 (PMC9135335; doi:10.1371/journal.pgen.1010196)
Supplement: S1 Data — (XLSX) [file pgen.1010196.s009.xlsx]

## Sheet: Sheet1
Image #	Date	Treatment	Cell #	Length	length_um	name
1	2018-02-13	vehicle control	1	34.229	2.20808	WT
		vehicle control	2	27.254	1.75813	WT
		vehicle control	3	25.66	1.6553	WT
		vehicle control	4	35.34	2.27975	WT
		vehicle control	5	29.722	1.91733	WT
		vehicle control	6	39.741	2.56365	WT
		vehicle control	7	43.834	2.82768	WT
		vehicle control	8	30.995	1.99945	WT
		vehicle control	9	42.97	2.77195	WT
		vehicle control	10	32.291	2.08306	WT
		vehicle control	11	47.552	3.06753	WT
		vehicle control	12	26.425	1.70465	WT
		vehicle control	13	27.934	1.80199	WT
		vehicle control	14	40.529	2.61448	WT
		vehicle control	15	49.838	3.215	WT
		vehicle control	16	52.068	3.35885	WT
		vehicle control	17	27.596	1.78019	WT
		vehicle control	18	30.768	1.98481	WT
		vehicle control	19	26.157	1.68736	WT
		vehicle control	20	46.556	3.00328	WT
		vehicle control	21	30.995	1.99945	WT
		vehicle control	22	36.289	2.34096	WT
		vehicle control	23	24.683	1.59227	WT
		vehicle control	24	34.907	2.25181	WT
2		vehicle control	1	39.8	2.56746	WT
		vehicle control	2	26.425	1.70465	WT
		vehicle control	3	22.288	1.43777	WT
		vehicle control	4	37.807	2.43889	WT
		vehicle control	5	28.226	1.82083	WT
		vehicle control	6	28.882	1.86315	WT
		vehicle control	7	19.959	1.28753	WT
		vehicle control	8	15.384	0.992405	WT
		vehicle control	9	46.278	2.98534	WT
		vehicle control	10	53.467	3.4491	WT
		vehicle control	11	29.245	1.88656	WT
		vehicle control	12	42.117	2.71692	WT
		vehicle control	13	36.802	2.37406	WT
		vehicle control	14	25.66	1.6553	WT
		vehicle control	15	31.963	2.0619	WT
		vehicle control	16	29.245	1.88656	WT
		vehicle control	17	26.336	1.69891	WT
		vehicle control	18	36.127	2.33051	WT
		vehicle control	19	36.127	2.33051	WT
		vehicle control	20	40.442	2.60887	WT
		vehicle control	21	30.191	1.94759	WT
		vehicle control	22	22.756	1.46796	WT
		vehicle control	23	33.572	2.16569	WT
		vehicle control	24	33.885	2.18588	WT
		vehicle control	25	24.683	1.59227	WT
		vehicle control	26	25.66	1.6553	WT
		vehicle control	27	37.024	2.38838	WT
		vehicle control	28	29.722	1.91733	WT
		vehicle control	29	24.683	1.59227	WT
		vehicle control	30	41.131	2.65332	WT
		vehicle control	31	36.865	2.37812	WT
		vehicle control	32	32.76	2.11331	WT
3		vehicle control	1	38.023	2.45282	WT
		vehicle control	2	39.829	2.56933	WT
		vehicle control	3	55.192	3.56038	WT
		vehicle control	4	40.442	2.60887	WT
		vehicle control	5	40.759	2.62932	WT
		vehicle control	6	40.529	2.61448	WT
		vehicle control	7	30.995	1.99945	WT
		vehicle control	8	39.027	2.51759	WT
		vehicle control	9	31.963	2.0619	WT
		vehicle control	10	24.683	1.59227	WT
		vehicle control	11	47.255	3.04837	WT
		vehicle control	12	55.72	3.59444	WT
		vehicle control	13	33.988	2.19253	WT
		vehicle control	14	30.152	1.94507	WT
		vehicle control	15	45.203	2.916	WT
		vehicle control	16	40.064	2.58449	WT
		vehicle control	17	33.115	2.13621	WT
		vehicle control	18	42.339	2.73124	WT
		vehicle control	19	37.652	2.42889	WT
		vehicle control	20	58.289	3.76016	WT
4		vehicle control	1	49.673	3.20435	WT
		vehicle control	2	44.707	2.884	WT
		vehicle control	3	52.068	3.35885	WT
		vehicle control	4	32.472	2.09473	WT
		vehicle control	5	36.386	2.34722	WT
		vehicle control	6	38.299	2.47063	WT
		vehicle control	7	39.356	2.53881	WT
		vehicle control	8	55.446	3.57676	WT
		vehicle control	9	36.386	2.34722	WT
		vehicle control	10	39.356	2.53881	WT
		vehicle control	11	33.885	2.18588	WT
		vehicle control	12	44.629	2.87897	WT
		vehicle control	13	36.738	2.36993	WT
		vehicle control	14	34.974	2.25613	WT
		vehicle control	15	54.637	3.52457	WT
		vehicle control	16	39.829	2.56933	WT
		vehicle control	17	30.615	1.97494	WT
		vehicle control	18	40.529	2.61448	WT
		vehicle control	19	37.276	2.40463	WT
		vehicle control	20	36.289	2.34096	WT
		vehicle control	21	39.711	2.56171	WT
		vehicle control	22	43.323	2.79472	WT
		vehicle control	23	39.741	2.56365	WT
		vehicle control	24	34.907	2.25181	WT
		vehicle control	25	34.637	2.2344	WT
		vehicle control	26	26.068	1.68162	WT
		vehicle control	27	32.472	2.09473	WT
		vehicle control	28	28.76	1.85528	WT
		vehicle control	29	37.869	2.44289	WT
		vehicle control	30	49.199	3.17377	WT
		vehicle control	31	32.472	2.09473	WT
		vehicle control	32	28.143	1.81547	WT
		vehicle control	33	39.206	2.52914	WT
5		vehicle control	1	29.245	1.88656	WT
		vehicle control	2	27.596	1.78019	WT
		vehicle control	3	37.869	2.44289	WT
		vehicle control	4	29.245	1.88656	WT
		vehicle control	5	41.781	2.69525	WT
		vehicle control	6	40.18	2.59197	WT
		vehicle control	7	24.203	1.56131	WT
		vehicle control	8	17.318	1.11717	WT
		vehicle control	9	25.338	1.63453	WT
		vehicle control	10	31.557	2.03571	WT
		vehicle control	11	39.027	2.51759	WT
		vehicle control	12	48.042	3.09914	WT
		vehicle control	13	39.117	2.5234	WT
		vehicle control	14	57.153	3.68688	WT
		vehicle control	15	45.021	2.90426	WT
		vehicle control	16	44.18	2.85	WT
		vehicle control	17	26.068	1.68162	WT
		vehicle control	18	26.068	1.68162	WT
		vehicle control	19	29.245	1.88656	WT
		vehicle control	20	12.623	0.814296	WT
		vehicle control	21	36.127	2.33051	WT
		vehicle control	22	22.961	1.48119	WT
		vehicle control	23	34.637	2.2344	WT
		vehicle control	24	41.641	2.68622	WT
		vehicle control	25	47.675	3.07546	WT
		vehicle control	26	35.604	2.29678	WT
		vehicle control	27	35.703	2.30316	WT
6		vehicle control	1	50.677	3.26912	WT
		vehicle control	2	39.741	2.56365	WT
		vehicle control	3	33.572	2.16569	WT
		vehicle control	4	40.18	2.59197	WT
		vehicle control	5	37.024	2.38838	WT
		vehicle control	6	41.781	2.69525	WT
		vehicle control	7	46.556	3.00328	WT
		vehicle control	8	39.027	2.51759	WT
		vehicle control	9	49.365	3.18448	WT
		vehicle control	10	32.472	2.09473	WT
		vehicle control	11	41.217	2.65886	WT
		vehicle control	12	32.182	2.07603	WT
		vehicle control	13	33.044	2.13163	WT
		vehicle control	14	36.865	2.37812	WT
		vehicle control	15	36.386	2.34722	WT
		vehicle control	16	43.512	2.80691	WT
7		vehicle control	1	38.391	2.47656	WT
		vehicle control	2	30.958	1.99707	WT
		vehicle control	3	29.564	1.90714	WT
		vehicle control	4	43.323	2.79472	WT
		vehicle control	5	29.722	1.91733	WT
		vehicle control	6	35.34	2.27975	WT
		vehicle control	7	29.564	1.90714	WT
		vehicle control	8	25.338	1.63453	WT
		vehicle control	9	33.711	2.17466	WT
		vehicle control	10	38.269	2.46869	WT
		vehicle control	11	28.597	1.84476	WT
		vehicle control	12	32.291	2.08306	WT
		vehicle control	13	26.068	1.68162	WT
		vehicle control	14	34.974	2.25613	WT
		vehicle control	15	46.152	2.97722	WT
		vehicle control	16	52.248	3.37046	WT
		vehicle control	17	30.995	1.99945	WT
		vehicle control	18	30.995	1.99945	WT
8		vehicle control	1	33.711	2.17466	WT
		vehicle control	2	31.221	2.01403	WT
		vehicle control	3	31.221	2.01403	WT
		vehicle control	4	36.865	2.37812	WT
		vehicle control	5	46.832	3.02108	WT
		vehicle control	6	30.995	1.99945	WT
		vehicle control	7	42.117	2.71692	WT
		vehicle control	8	34.974	2.25613	WT
		vehicle control	9	29.245	1.88656	WT
		vehicle control	10	34.907	2.25181	WT
		vehicle control	11	28.143	1.81547	WT
		vehicle control	12	36.289	2.34096	WT
		vehicle control	13	37.024	2.38838	WT
		vehicle control	14	39.206	2.52914	WT
		vehicle control	15	47.552	3.06753	WT
		vehicle control	16	31.221	2.01403	WT
		vehicle control	17	30.191	1.94759	WT
		vehicle control	18	32.291	2.08306	WT
		vehicle control	19	34.229	2.20808	WT
		vehicle control	20	38.634	2.49224	WT
		vehicle control	21	36.865	2.37812	WT
		vehicle control	22	24.54	1.58305	WT
		vehicle control	23	35.506	2.29045	WT
		vehicle control	24	36.386	2.34722	WT
		vehicle control	25	21.917	1.41384	WT
		vehicle control	26	32.724	2.11099	WT
		vehicle control	27	36.514	2.35548	WT
		vehicle control	28	26.336	1.69891	WT
		vehicle control	29	29.405	1.89688	WT
		vehicle control	30	28.143	1.81547	WT
		vehicle control	31	36.865	2.37812	WT
		vehicle control	32	40.413	2.607	WT
		vehicle control	33	33.572	2.16569	WT
		vehicle control	34	41.074	2.64964	WT
		vehicle control	35	43.539	2.80865	WT
		vehicle control	36	33.607	2.16795	WT
1	2018-02-10	vehicle control	1	24.203	1.56131	WT
		vehicle control	2	34.907	2.25181	WT
		vehicle control	3	33.607	2.16795	WT
		vehicle control	4	39.027	2.51759	WT
		vehicle control	5	48.624	3.13668	WT
		vehicle control	6	43.834	2.82768	WT
		vehicle control	7	43.215	2.78775	WT
		vehicle control	8	59.778	3.85621	WT
		vehicle control	9	38.269	2.46869	WT
		vehicle control	10	32.182	2.07603	WT
		vehicle control	11	36.802	2.37406	WT
		vehicle control	12	47.156	3.04198	WT
		vehicle control	13	24.919	1.6075	WT
		vehicle control	14	35.241	2.27336	WT
		vehicle control	15	29.245	1.88656	WT
		vehicle control	16	32.973	2.12705	WT
		vehicle control	17	20.82	1.34308	WT
		vehicle control	18	21.917	1.41384	WT
		vehicle control	19	43.134	2.78253	WT
		vehicle control	20	23.416	1.51054	WT
		vehicle control	21	26.425	1.70465	WT
		vehicle control	22	46.329	2.98863	WT
		vehicle control	23	41.074	2.64964	WT
		vehicle control	24	44.629	2.87897	WT
		vehicle control	25	52.672	3.39781	WT
		vehicle control	26	30.385	1.9601	WT
		vehicle control	27	37.37	2.4107	WT
		vehicle control	28	29.722	1.91733	WT
		vehicle control	29	30.385	1.9601	WT
		vehicle control	30	31.557	2.03571	WT
		vehicle control	31	27.596	1.78019	WT
		vehicle control	32	39.711	2.56171	WT
		vehicle control	33	36.802	2.37406	WT
		vehicle control	34	42.642	2.75079	WT
		vehicle control	35	35.241	2.27336	WT
		vehicle control	36	23.764	1.53299	WT
		vehicle control	37	53.838	3.47303	WT
		vehicle control	38	32.867	2.12021	WT
		vehicle control	39	23.416	1.51054	WT
		vehicle control	40	42.449	2.73834	WT
		vehicle control	41	19.9	1.28373	WT
		vehicle control	42	42.033	2.7115	WT
		vehicle control	43	21.756	1.40346	WT
		vehicle control	44	26.202	1.69026	WT
		vehicle control	45	33.677	2.17247	WT
		vehicle control	46	33.677	2.17247	WT
		vehicle control	47	33.885	2.18588	WT
		vehicle control	48	29.445	1.89947	WT
		vehicle control	49	30.806	1.98726	WT
		vehicle control	50	30.995	1.99945	WT
		vehicle control	51	35.34	2.27975	WT
		vehicle control	52	38.967	2.51372	WT
2		vehicle control	1	20.423	1.31747	WT
		vehicle control	2	30.152	1.94507	WT
		vehicle control	3	34.907	2.25181	WT
		vehicle control	4	48.648	3.13823	WT
		vehicle control	5	37.024	2.38838	WT
		vehicle control	6	35.703	2.30316	WT
		vehicle control	7	49.294	3.1799	WT
		vehicle control	8	33.988	2.19253	WT
		vehicle control	9	35.207	2.27117	WT
		vehicle control	10	35.506	2.29045	WT
		vehicle control	11	44.629	2.87897	WT
		vehicle control	12	39.236	2.53107	WT
		vehicle control	13	33.572	2.16569	WT
		vehicle control	14	47.478	3.06275	WT
		vehicle control	15	28.226	1.82083	WT
		vehicle control	16	23.416	1.51054	WT
		vehicle control	17	28.143	1.81547	WT
		vehicle control	18	23.366	1.50732	WT
		vehicle control	19	38.361	2.47463	WT
		vehicle control	20	24.203	1.56131	WT
		vehicle control	21	34.974	2.25613	WT
		vehicle control	22	27.934	1.80199	WT
		vehicle control	23	30.074	1.94004	WT
		vehicle control	24	24.73	1.59531	WT
		vehicle control	25	24.73	1.59531	WT
		vehicle control	26	24.203	1.56131	WT
		vehicle control	27	34.229	2.20808	WT
		vehicle control	28	24.203	1.56131	WT
		vehicle control	29	30.995	1.99945	WT
		vehicle control	30	26.336	1.69891	WT
		vehicle control	31	54.25	3.49961	WT
		vehicle control	32	37.276	2.40463	WT
		vehicle control	33	23.366	1.50732	WT
		vehicle control	34	51.32	3.3106	WT
		vehicle control	35	30.958	1.99707	WT
		vehicle control	36	22.077	1.42416	WT
		vehicle control	37	17.851	1.15155	WT
		vehicle control	38	32.436	2.09241	WT
		vehicle control	39	29.245	1.88656	WT
		vehicle control	40	35.736	2.30529	WT
		vehicle control	41	20.82	1.34308	WT
		vehicle control	42	23.764	1.53299	WT
		vehicle control	43	41.359	2.66802	WT
		vehicle control	44	21.756	1.40346	WT
		vehicle control	45	42.861	2.76492	WT
		vehicle control	46	42.117	2.71692	WT
		vehicle control	47	60.557	3.90647	WT
		vehicle control	48	41.585	2.6826	WT
		vehicle control	49	35.604	2.29678	WT
		vehicle control	50	37.056	2.39044	WT
		vehicle control	51	31.557	2.03571	WT
		vehicle control	52	38.299	2.47063	WT
3		vehicle control	1	25.66	1.6553	WT
		vehicle control	2	27.125	1.7498	WT
		vehicle control	3	31.557	2.03571	WT
		vehicle control	4	23.911	1.54247	WT
		vehicle control	5	28.226	1.82083	WT
		vehicle control	6	35.506	2.29045	WT
		vehicle control	7	20.82	1.34308	WT
		vehicle control	8	17.917	1.15581	WT
		vehicle control	9	22.077	1.42416	WT
		vehicle control	10	23.764	1.53299	WT
		vehicle control	11	41.809	2.69705	WT
		vehicle control	12	21.431	1.38249	WT
		vehicle control	13	22.961	1.48119	WT
		vehicle control	14	42.339	2.73124	WT
		vehicle control	15	47.822	3.08495	WT
		vehicle control	16	32.973	2.12705	WT
		vehicle control	17	34.229	2.20808	WT
		vehicle control	18	35.241	2.27336	WT
		vehicle control	19	43.566	2.8104	WT
		vehicle control	20	33.815	2.18137	WT
		vehicle control	21	40.18	2.59197	WT
		vehicle control	22	47.478	3.06275	WT
		vehicle control	23	49.838	3.215	WT
		vehicle control	24	44.154	2.84833	WT
		vehicle control	25	39.917	2.575	WT
		vehicle control	26	39.504	2.54836	WT
4		vehicle control	1	28.143	1.81547	WT
		vehicle control	2	24.919	1.6075	WT
		vehicle control	3	33.711	2.17466	WT
		vehicle control	4	24.73	1.59531	WT
		vehicle control	5	45.021	2.90426	WT
		vehicle control	6	30.615	1.97494	WT
		vehicle control	7	29.245	1.88656	WT
		vehicle control	8	34.94	2.25394	WT
		vehicle control	9	29.245	1.88656	WT
		vehicle control	10	36.386	2.34722	WT
		vehicle control	11	39.829	2.56933	WT
		vehicle control	12	49.46	3.19061	WT
		vehicle control	13	35.834	2.31161	WT
		vehicle control	14	30.768	1.98481	WT
		vehicle control	15	24.54	1.58305	WT
		vehicle control	16	39.504	2.54836	WT
		vehicle control	17	31.408	2.0261	WT
		vehicle control	18	37.276	2.40463	WT
		vehicle control	19	30.806	1.98726	WT
		vehicle control	20	30.615	1.97494	WT
		vehicle control	21	35.736	2.30529	WT
		vehicle control	22	28.474	1.83683	WT
		vehicle control	23	43.834	2.82768	WT
		vehicle control	24	45.871	2.95909	WT
		vehicle control	25	41.781	2.69525	WT
		vehicle control	26	38.391	2.47656	WT
		vehicle control	27	29.405	1.89688	WT
		vehicle control	28	50.538	3.26015	WT
		vehicle control	29	25.106	1.61956	WT
		vehicle control	30	43.539	2.80865	WT
		vehicle control	31	23.012	1.48448	WT
		vehicle control	32	52.046	3.35743	WT
		vehicle control	33	30.653	1.97739	WT
		vehicle control	34	33.572	2.16569	WT
		vehicle control	35	36.386	2.34722	WT
5		vehicle control	1	23.316	1.50409	WT
		vehicle control	2	36.992	2.38631	WT
		vehicle control	3	29.564	1.90714	WT
		vehicle control	4	22.961	1.48119	WT
		vehicle control	5	37.869	2.44289	WT
		vehicle control	6	40.673	2.62377	WT
		vehicle control	7	55.72	3.59444	WT
		vehicle control	8	34.94	2.25394	WT
		vehicle control	9	37.276	2.40463	WT
		vehicle control	10	39.917	2.575	WT
		vehicle control	11	28.226	1.82083	WT
		vehicle control	12	44.18	2.85	WT
		vehicle control	13	28.226	1.82083	WT
		vehicle control	14	25.978	1.67581	WT
		vehicle control	15	36.514	2.35548	WT
		vehicle control	16	31.853	2.0548	WT
		vehicle control	17	42.559	2.74544	WT
		vehicle control	18	44.418	2.86536	WT
		vehicle control	19	32.182	2.07603	WT
		vehicle control	20	32.472	2.09473	WT
		vehicle control	21	43.539	2.80865	WT
		vehicle control	22	48.624	3.13668	WT
		vehicle control	23	31.853	2.0548	WT
		vehicle control	24	34.907	2.25181	WT
		vehicle control	25	47.453	3.06114	WT
		vehicle control	26	27.934	1.80199	WT
		vehicle control	27	30.5	1.96752	WT
		vehicle control	28	34.907	2.25181	WT
		vehicle control	29	65.84	4.24727	WT
		vehicle control	30	35.736	2.30529	WT
		vehicle control	31	30.768	1.98481	WT
		vehicle control	32	24.54	1.58305	WT
		vehicle control	33	45.667	2.94593	WT
		vehicle control	34	42.449	2.73834	WT
		vehicle control	35	38.269	2.46869	WT
		vehicle control	36	38.634	2.49224	WT
		vehicle control	37	32.76	2.11331	WT
		vehicle control	38	48.407	3.12268	WT
		vehicle control	39	42.228	2.72408	WT
		vehicle control	40	41.641	2.68622	WT
		vehicle control	41	26.157	1.68736	WT
		vehicle control	42	39.504	2.54836	WT
		vehicle control	43	31.408	2.0261	WT
6		vehicle control	1	49.199	3.17377	WT
		vehicle control	2	31.408	2.0261	WT
		vehicle control	3	36.865	2.37812	WT
		vehicle control	4	40.18	2.59197	WT
		vehicle control	5	55.319	3.56857	WT
		vehicle control	6	31.963	2.0619	WT
		vehicle control	7	43.106	2.78072	WT
		vehicle control	8	55.446	3.57676	WT
		vehicle control	9	21.756	1.40346	WT
		vehicle control	10	34.94	2.25394	WT
		vehicle control	11	34.399	2.21904	WT
		vehicle control	12	27.383	1.76645	WT
		vehicle control	13	32.973	2.12705	WT
		vehicle control	14	29.564	1.90714	WT
		vehicle control	15	20.423	1.31747	WT
		vehicle control	16	32.182	2.07603	WT
		vehicle control	17	27.554	1.77748	WT
1		vehicle control	1	19.9	1.28373	WT
		vehicle control	2	38.361	2.47463	WT
		vehicle control	3	29.245	1.88656	WT
		vehicle control	4	37.807	2.43889	WT
		vehicle control	5	28.76	1.85528	WT
		vehicle control	6	41.217	2.65886	WT
		vehicle control	7	31.853	2.0548	WT
		vehicle control	8	38.391	2.47656	WT
		vehicle control	9	40.529	2.61448	WT
		vehicle control	10	54.25	3.49961	WT
		vehicle control	11	28.101	1.81277	WT
		vehicle control	12	30.152	1.94507	WT
		vehicle control	13	38.756	2.50011	WT
		vehicle control	14	29.445	1.89947	WT
		vehicle control	15	39.917	2.575	WT
		vehicle control	16	24.73	1.59531	WT
		vehicle control	17	29.445	1.89947	WT
		vehicle control	18	28.143	1.81547	WT
		vehicle control	19	30.806	1.98726	WT
		vehicle control	20	55.467	3.57812	WT
		vehicle control	21	25.978	1.67581	WT
		vehicle control	22	22.756	1.46796	WT
		vehicle control	23	22.288	1.43777	WT
		vehicle control	24	37.276	2.40463	WT
		vehicle control	25	31.853	2.0548	WT
		vehicle control	26	32.472	2.09473	WT
		vehicle control	27	37.056	2.39044	WT
		vehicle control	28	37.869	2.44289	WT
		vehicle control	29	44.629	2.87897	WT
		vehicle control	30	43.834	2.82768	WT
		vehicle control	31	30.615	1.97494	WT
		vehicle control	32	28.76	1.85528	WT
		vehicle control	33	34.705	2.23878	WT
		vehicle control	34	36.289	2.34096	WT
		vehicle control	35	35.736	2.30529	WT
		vehicle control	36	55.488	3.57947	WT
		vehicle control	37	35.34	2.27975	WT
		vehicle control	38	46.556	3.00328	WT
		vehicle control	39	27.082	1.74703	WT
		vehicle control	40	46.556	3.00328	WT
		vehicle control	41	37.024	2.38838	WT
		vehicle control	42	48.067	3.10075	WT
		vehicle control	43	44.392	2.86368	WT
		vehicle control	44	30.653	1.97739	WT
		vehicle control	45	46.556	3.00328	WT
		vehicle control	46	27.596	1.78019	WT
		vehicle control	47	29.564	1.90714	WT
		vehicle control	48	43.512	2.80691	WT
		vehicle control	49	47.945	3.09288	WT
		vehicle control	50	35.506	2.29045	WT
		vehicle control	51	38.634	2.49224	WT
		vehicle control	52	28.143	1.81547	WT
		vehicle control	53	49.791	3.21196	WT
		vehicle control	54	50.049	3.22861	WT
		vehicle control	55	39.027	2.51759	WT
		vehicle control	56	35.736	2.30529	WT
		vehicle control	57	32.867	2.12021	WT
		vehicle control	58	34.907	2.25181	WT
		vehicle control	59	38.967	2.51372	WT
2		vehicle control	1	14.782	0.953571	WT
		vehicle control	2	20.09	1.29598	WT
		vehicle control	3	23.316	1.50409	WT
		vehicle control	4	25.362	1.63608	WT
		vehicle control	5	23.813	1.53615	WT
		vehicle control	6	16.856	1.08736	WT
		vehicle control	7	16.091	1.03801	WT
		vehicle control	8	16.786	1.08285	WT
		vehicle control	9	14.237	0.918413	WT
		vehicle control	10	31.972	2.06248	WT
		vehicle control	11	25.899	1.67072	WT
		vehicle control	12	18.144	1.17045	WT
		vehicle control	13	28.163	1.81676	WT
		vehicle control	14	22.354	1.44203	WT
		vehicle control	15	18.638	1.20232	WT
		vehicle control	16	15.498	0.999759	WT
		vehicle control	17	15.076	0.972536	WT
		vehicle control	18	22.51	1.4521	WT
		vehicle control	19	21.662	1.39739	WT
		vehicle control	20	16.558	1.06814	WT
		vehicle control	21	20.38	1.31469	WT
		vehicle control	22	20.09	1.29598	WT
		vehicle control	23	11.956	0.771269	WT
		vehicle control	24	28.329	1.82747	WT
		vehicle control	25	13.777	0.888739	WT
		vehicle control	26	17.604	1.13562	WT
		vehicle control	27	29.335	1.89237	WT
3		vehicle control	1	35.241	2.27336	WT
		vehicle control	2	27.254	1.75813	WT
		vehicle control	3	28.597	1.84476	WT
		vehicle control	4	33.432	2.15666	WT
		vehicle control	5	33.711	2.17466	WT
		vehicle control	6	23.366	1.50732	WT
		vehicle control	7	35.867	2.31374	WT
		vehicle control	8	39.356	2.53881	WT
		vehicle control	9	33.607	2.16795	WT
		vehicle control	10	34.705	2.23878	WT
		vehicle control	11	26.023	1.67872	WT
		vehicle control	12	36.802	2.37406	WT
		vehicle control	13	32.544	2.09938	WT
		vehicle control	14	40.268	2.59765	WT
		vehicle control	15	49.008	3.16145	WT
		vehicle control	16	35.834	2.31161	WT
		vehicle control	17	40.673	2.62377	WT
		vehicle control	18	24.919	1.6075	WT
		vehicle control	19	25.106	1.61956	WT
		vehicle control	20	39.504	2.54836	WT
		vehicle control	21	37.37	2.4107	WT
		vehicle control	22	29.044	1.8736	WT
		vehicle control	23	34.907	2.25181	WT
		vehicle control	24	27.596	1.78019	WT
		vehicle control	25	36.77	2.37199	WT
		vehicle control	26	53.401	3.44484	WT
		vehicle control	27	39.917	2.575	WT
		vehicle control	28	28.474	1.83683	WT
		vehicle control	29	40.268	2.59765	WT
		vehicle control	30	32.182	2.07603	WT
		vehicle control	31	36.03	2.32426	WT
		vehicle control	32	38.543	2.48637	WT
		vehicle control	33	29.044	1.8736	WT
		vehicle control	34	36.865	2.37812	WT
		vehicle control	35	40.18	2.59197	WT
		vehicle control	36	35.506	2.29045	WT
		vehicle control	37	38.299	2.47063	WT
		vehicle control	38	34.399	2.21904	WT
		vehicle control	39	38.391	2.47656	WT
		vehicle control	40	42.888	2.76666	WT
		vehicle control	41	42.339	2.73124	WT
		vehicle control	42	35.703	2.30316	WT
		vehicle control	43	31.557	2.03571	WT
		vehicle control	44	37.652	2.42889	WT
		vehicle control	45	29.044	1.8736	WT
		vehicle control	46	20.82	1.34308	WT
		vehicle control	47	33.044	2.13163	WT
		vehicle control	48	41.641	2.68622	WT
		vehicle control	49	30.307	1.95507	WT
		vehicle control	50	30.385	1.9601	WT
		vehicle control	51	35.34	2.27975	WT
		vehicle control	52	48.648	3.13823	WT
		vehicle control	53	47.847	3.08656	WT
		vehicle control	54	42.642	2.75079	WT
		vehicle control	55	28.597	1.84476	WT
		vehicle control	56	34.94	2.25394	WT
		vehicle control	57	39.027	2.51759	WT
		vehicle control	58	38.299	2.47063	WT
		vehicle control	59	50.352	3.24815	WT
		vehicle control	60	33.885	2.18588	WT
		vehicle control	61	33.988	2.19253	WT
		vehicle control	62	34.974	2.25613	WT
		vehicle control	63	50.352	3.24815	WT
		vehicle control	64	21.431	1.38249	WT
		vehicle control	65	52.783	3.40497	WT
		vehicle control	66	35.34	2.27975	WT
		vehicle control	67	35.834	2.31161	WT
		vehicle control	68	35.867	2.31374	WT
		vehicle control	69	28.474	1.83683	WT
		vehicle control	70	22.961	1.48119	WT
		vehicle control	71	52.136	3.36324	WT
		vehicle control	72	33.988	2.19253	WT
		vehicle control	73	42.888	2.76666	WT
		vehicle control	74	41.809	2.69705	WT
		vehicle control	75	47.552	3.06753	WT
		vehicle control	76	34.907	2.25181	WT
		vehicle control	77	45.228	2.91761	WT
		vehicle control	78	29.445	1.89947	WT
		vehicle control	79	30.806	1.98726	WT
		vehicle control	80	31.557	2.03571	WT
		vehicle control	81	29.564	1.90714	WT
		vehicle control	82	44.154	2.84833	WT
		vehicle control	83	38.299	2.47063	WT
		vehicle control	84	26.733	1.72452	WT
		vehicle control	85	38.269	2.46869	WT
		vehicle control	86	54.873	3.5398	WT
		vehicle control	87	40.064	2.58449	WT
		vehicle control	88	33.815	2.18137	WT
		vehicle control	89	30.806	1.98726	WT
		vehicle control	90	29.084	1.87618	WT
		vehicle control	91	36.289	2.34096	WT
		vehicle control	92	37.807	2.43889	WT
		vehicle control	93	38.391	2.47656	WT
		vehicle control	94	39.027	2.51759	WT
4		vehicle control	1	44.497	2.87045	WT
		vehicle control	2	34.229	2.20808	WT
		vehicle control	3	40.18	2.59197	WT
		vehicle control	4	47.552	3.06753	WT
		vehicle control	5	45.203	2.916	WT
		vehicle control	6	37.527	2.42083	WT
		vehicle control	7	33.115	2.13621	WT
		vehicle control	8	33.711	2.17466	WT
		vehicle control	9	23.012	1.48448	WT
		vehicle control	10	45.923	2.96244	WT
		vehicle control	11	42.228	2.72408	WT
		vehicle control	12	36.386	2.34722	WT
		vehicle control	13	48.067	3.10075	WT
		vehicle control	14	35.703	2.30316	WT
		vehicle control	15	39.236	2.53107	WT
		vehicle control	16	36.865	2.37812	WT
		vehicle control	17	39.027	2.51759	WT
		vehicle control	18	23.813	1.53615	WT
		vehicle control	19	53.467	3.4491	WT
		vehicle control	20	28.882	1.86315	WT
		vehicle control	21	28.226	1.82083	WT
		vehicle control	22	42.339	2.73124	WT
		vehicle control	23	28.882	1.86315	WT
		vehicle control	24	39.741	2.56365	WT
		vehicle control	25	36.289	2.34096	WT
		vehicle control	26	40.268	2.59765	WT
		vehicle control	27	36.386	2.34722	WT
		vehicle control	28	40.064	2.58449	WT
		vehicle control	29	36.802	2.37406	WT
		vehicle control	30	33.607	2.16795	WT
		vehicle control	31	26.023	1.67872	WT
		vehicle control	32	29.044	1.8736	WT
		vehicle control	33	54.873	3.5398	WT
		vehicle control	34	37.024	2.38838	WT
		vehicle control	35	37.807	2.43889	WT
5		vehicle control	1	26.777	1.72736	WT
		vehicle control	2	27.383	1.76645	WT
		vehicle control	3	21.756	1.40346	WT
		vehicle control	4	32.146	2.0737	WT
		vehicle control	5	28.597	1.84476	WT
		vehicle control	6	42.642	2.75079	WT
		vehicle control	7	42.888	2.76666	WT
		vehicle control	8	31.557	2.03571	WT
		vehicle control	9	33.815	2.18137	WT
		vehicle control	10	28.101	1.81277	WT
		vehicle control	11	26.068	1.68162	WT
		vehicle control	12	47.156	3.04198	WT
		vehicle control	13	34.705	2.23878	WT
		vehicle control	14	44.074	2.84317	WT
		vehicle control	15	48.72	3.14287	WT
		vehicle control	16	27.723	1.78838	WT
		vehicle control	17	35.736	2.30529	WT
		vehicle control	18	36.865	2.37812	WT
		vehicle control	19	31.52	2.03332	WT
		vehicle control	20	28.143	1.81547	WT
		vehicle control	21	26.777	1.72736	WT
		vehicle control	22	44.629	2.87897	WT
		vehicle control	23	43.296	2.79298	WT
		vehicle control	24	53.137	3.42781	WT
		vehicle control	25	59.562	3.84228	WT
		vehicle control	26	38.361	2.47463	WT
		vehicle control	27	26.068	1.68162	WT
		vehicle control	28	43.539	2.80865	WT
		vehicle control	29	34.94	2.25394	WT
		vehicle control	30	31.221	2.01403	WT
		vehicle control	31	32.724	2.11099	WT
		vehicle control	32	55.467	3.57812	WT
		vehicle control	33	31.557	2.03571	WT
		vehicle control	34	30.615	1.97494	WT
		vehicle control	35	46.657	3.00979	WT
		vehicle control	36	40.413	2.607	WT
		vehicle control	37	43.134	2.78253	WT
		vehicle control	38	43.834	2.82768	WT
		vehicle control	39	54.873	3.5398	WT
		vehicle control	40	21.485	1.38597	WT
		vehicle control	41	26.023	1.67872	WT
		vehicle control	42	22.601	1.45797	WT
		vehicle control	43	23.813	1.53615	WT
		vehicle control	44	19.959	1.28753	WT
		vehicle control	45	26.733	1.72452	WT
		vehicle control	46	42.888	2.76666	WT
		vehicle control	47	29.044	1.8736	WT
		vehicle control	48	29.445	1.89947	WT
		vehicle control	49	29.125	1.87882	WT
		vehicle control	50	44.629	2.87897	WT
6		vehicle control	1	0	0	WT
		vehicle control	2	37.056	2.39044	WT
		vehicle control	3	35.703	2.30316	WT
		vehicle control	4	34.399	2.21904	WT
		vehicle control	5	29.722	1.91733	WT
		vehicle control	6	43.106	2.78072	WT
		vehicle control	7	29.044	1.8736	WT
		vehicle control	8	44.497	2.87045	WT
		vehicle control	9	28.226	1.82083	WT
		vehicle control	10	33.885	2.18588	WT
		vehicle control	11	34.637	2.2344	WT
		vehicle control	12	37.245	2.40263	WT
		vehicle control	13	32.973	2.12705	WT
		vehicle control	14	41.131	2.65332	WT
		vehicle control	15	32.436	2.09241	WT
		vehicle control	16	35.703	2.30316	WT
		vehicle control	17	27.596	1.78019	WT
		vehicle control	18	31.408	2.0261	WT
		vehicle control	19	51.16	3.30028	WT
		vehicle control	20	48.72	3.14287	WT
		vehicle control	21	54.25	3.49961	WT
		vehicle control	22	28.882	1.86315	WT
		vehicle control	23	37.527	2.42083	WT
		vehicle control	24	40.529	2.61448	WT
		vehicle control	25	37.276	2.40463	WT
		vehicle control	26	44.629	2.87897	WT
		vehicle control	27	47.552	3.06753	WT
		vehicle control	28	60.149	3.88015	WT
		vehicle control	29	32.436	2.09241	WT
1	2018-02-13	vehicle control	1	33.607	2.16795	overexpression
		vehicle control	2	65.84	4.24727	overexpression
		vehicle control	3	84.247	5.43469	overexpression
		vehicle control	4	93.426	6.02682	overexpression
		vehicle control	5	45.948	2.96406	overexpression
		vehicle control	6	35.207	2.27117	overexpression
		vehicle control	7	87.735	5.6597	overexpression
		vehicle control	8	43.539	2.80866	overexpression
		vehicle control	9	44.812	2.89078	overexpression
		vehicle control	10	63.669	4.10722	overexpression
		vehicle control	11	108.78	7.01729	overexpression
		vehicle control	12	57.378	3.7014	overexpression
		vehicle control	13	116.377	7.50736	overexpression
		vehicle control	14	90.159	5.81607	overexpression
		vehicle control	15	78.8	5.08331	overexpression
		vehicle control	16	47.156	3.04199	overexpression
		vehicle control	17	47.255	3.04837	overexpression
		vehicle control	18	72.205	4.65787	overexpression
		vehicle control	19	51.797	3.34137	overexpression
		vehicle control	20	82.149	5.29935	overexpression
		vehicle control	21	60.557	3.90647	overexpression
		vehicle control	22	58.289	3.76017	overexpression
		vehicle control	23	58.49	3.77313	overexpression
		vehicle control	24	44.392	2.86368	overexpression
		vehicle control	25	66.107	4.2645	overexpression
		vehicle control	26	80.826	5.214	overexpression
		vehicle control	27	44.074	2.84317	overexpression
		vehicle control	28	36.03	2.32426	overexpression
		vehicle control	29	71.225	4.59465	overexpression
		vehicle control	30	77.041	4.96984	overexpression
		vehicle control	31	93.826	6.05262	overexpression
2		vehicle control	1	33.044	2.13164	overexpression
		vehicle control	2	49.008	3.16146	overexpression
		vehicle control	3	130.195	8.39875	overexpression
		vehicle control	4	44.576	2.87555	overexpression
		vehicle control	5	65.947	4.25418	overexpression
		vehicle control	6	42.642	2.75079	overexpression
		vehicle control	7	71.962	4.6422	overexpression
		vehicle control	8	57.378	3.7014	overexpression
		vehicle control	9	33.572	2.1657	overexpression
		vehicle control	10	101.907	6.57392	overexpression
		vehicle control	11	63.281	4.08219	overexpression
		vehicle control	12	41.188	2.657	overexpression
		vehicle control	13	62.817	4.05226	overexpression
		vehicle control	14	44.392	2.86368	overexpression
		vehicle control	15	42.339	2.73125	overexpression
		vehicle control	16	41.074	2.64964	overexpression
		vehicle control	17	46.857	3.0227	overexpression
		vehicle control	18	64.31	4.14857	overexpression
		vehicle control	19	79.834	5.15001	overexpression
		vehicle control	20	61.707	3.98066	overexpression
		vehicle control	21	88.994	5.74091	overexpression
		vehicle control	22	39.236	2.53108	overexpression
		vehicle control	23	60.557	3.90647	overexpression
		vehicle control	24	82.391	5.31496	overexpression
		vehicle control	25	72.771	4.69438	overexpression
		vehicle control	26	46.631	3.00812	overexpression
		vehicle control	27	43.106	2.78072	overexpression
		vehicle control	28	73.3	4.72851	overexpression
		vehicle control	29	80.2	5.17362	overexpression
		vehicle control	30	79.023	5.09769	overexpression
		vehicle control	31	57.52	3.71056	overexpression
		vehicle control	32	72.01	4.64529	overexpression
		vehicle control	33	43.106	2.78072	overexpression
3		vehicle control	1	47.822	3.08495	overexpression
		vehicle control	2	51.434	3.31796	overexpression
		vehicle control	3	55.657	3.59038	overexpression
		vehicle control	4	50.885	3.28254	overexpression
		vehicle control	5	51.978	3.35305	overexpression
		vehicle control	6	32.867	2.12022	overexpression
		vehicle control	7	44.154	2.84833	overexpression
		vehicle control	8	75.892	4.89572	overexpression
		vehicle control	9	46.857	3.0227	overexpression
		vehicle control	10	71.57	4.61691	overexpression
		vehicle control	11	66.741	4.3054	overexpression
		vehicle control	12	27.082	1.74703	overexpression
		vehicle control	13	24.683	1.59228	overexpression
		vehicle control	14	23.911	1.54247	overexpression
		vehicle control	15	35.736	2.30529	overexpression
		vehicle control	16	62.161	4.00994	overexpression
		vehicle control	17	57.459	3.70662	overexpression
		vehicle control	18	64.528	4.16264	overexpression
		vehicle control	19	81.188	5.23736	overexpression
		vehicle control	20	73.253	4.72548	overexpression
		vehicle control	21	70.114	4.52298	overexpression
		vehicle control	22	74.253	4.78999	overexpression
		vehicle control	23	85.311	5.50333	overexpression
		vehicle control	24	50.977	3.28848	overexpression
		vehicle control	25	58.49	3.77313	overexpression
		vehicle control	26	89.415	5.76807	overexpression
		vehicle control	27	42.559	2.74544	overexpression
		vehicle control	28	54.509	3.51632	overexpression
		vehicle control	29	47.552	3.06753	overexpression
		vehicle control	30	65.394	4.2185	overexpression
		vehicle control	31	62.984	4.06303	overexpression
		vehicle control	32	65.268	4.21037	overexpression
		vehicle control	33	78.188	5.04383	overexpression
4		vehicle control	1	56.824	3.66566	overexpression
		vehicle control	2	55.192	3.56038	overexpression
		vehicle control	3	26.336	1.69891	overexpression
		vehicle control	4	53.401	3.44485	overexpression
		vehicle control	5	63.724	4.11077	overexpression
		vehicle control	6	119.291	7.69534	overexpression
		vehicle control	7	74.819	4.8265	overexpression
		vehicle control	8	101.965	6.57766	overexpression
		vehicle control	9	55.636	3.58902	overexpression
		vehicle control	10	56.16	3.62283	overexpression
		vehicle control	11	69.628	4.49163	overexpression
		vehicle control	12	69.578	4.48841	overexpression
		vehicle control	13	84.746	5.46688	overexpression
		vehicle control	14	80.2	5.17362	overexpression
		vehicle control	15	50.049	3.22861	overexpression
		vehicle control	16	43.323	2.79472	overexpression
		vehicle control	17	79.658	5.13866	overexpression
		vehicle control	18	34.229	2.20808	overexpression
		vehicle control	19	20.134	1.29882	overexpression
		vehicle control	20	37.245	2.40264	overexpression
		vehicle control	21	86.822	5.6008	overexpression
		vehicle control	22	72.61	4.684	overexpression
		vehicle control	23	77.041	4.96984	overexpression
		vehicle control	24	76.919	4.96197	overexpression
		vehicle control	25	95.165	6.139	overexpression
		vehicle control	26	59.621	3.84609	overexpression
		vehicle control	27	47.822	3.08495	overexpression
		vehicle control	28	59.699	3.85112	overexpression
		vehicle control	29	47.527	3.06592	overexpression
		vehicle control	30	64.364	4.15206	overexpression
		vehicle control	31	49.979	3.2241	overexpression
5		vehicle control	1	86.172	5.55887	overexpression
		vehicle control	2	107.207	6.91582	overexpression
		vehicle control	3	29.564	1.90714	overexpression
		vehicle control	4	43.215	2.78776	overexpression
		vehicle control	5	70.829	4.56911	overexpression
		vehicle control	6	59.542	3.84099	overexpression
		vehicle control	7	63.798	4.11555	overexpression
		vehicle control	8	63.963	4.12619	overexpression
		vehicle control	9	81.058	5.22897	overexpression
		vehicle control	10	54.12	3.49123	overexpression
		vehicle control	11	74.253	4.78999	overexpression
		vehicle control	12	96.486	6.22422	overexpression
		vehicle control	13	115.822	7.47156	overexpression
		vehicle control	14	87.266	5.62944	overexpression
		vehicle control	15	56.638	3.65366	overexpression
		vehicle control	16	18.622	1.20129	overexpression
		vehicle control	17	32.291	2.08306	overexpression
		vehicle control	18	60.653	3.91266	overexpression
		vehicle control	19	63.226	4.07865	overexpression
		vehicle control	20	56.658	3.65495	overexpression
		vehicle control	21	88.836	5.73072	overexpression
		vehicle control	22	42.97	2.77195	overexpression
6		vehicle control	1	84.677	5.46243	overexpression
		vehicle control	2	40.759	2.62932	overexpression
		vehicle control	3	37.9	2.44489	overexpression
		vehicle control	4	89.179	5.75285	overexpression
		vehicle control	5	44.392	2.86368	overexpression
		vehicle control	6	68.2	4.39951	overexpression
		vehicle control	7	63.374	4.08819	overexpression
		vehicle control	8	69.308	4.47099	overexpression
		vehicle control	9	62.817	4.05226	overexpression
		vehicle control	10	53.137	3.42781	overexpression
		vehicle control	11	87.266	5.62944	overexpression
		vehicle control	12	90.314	5.82607	overexpression
		vehicle control	13	60.711	3.91641	overexpression
		vehicle control	14	46.857	3.0227	overexpression
		vehicle control	15	59.088	3.81171	overexpression
		vehicle control	16	60.149	3.88015	overexpression
		vehicle control	17	66.741	4.3054	overexpression
		vehicle control	18	78.368	5.05544	overexpression
		vehicle control	19	90.431	5.83361	overexpression
		vehicle control	20	61	3.93505	overexpression
		vehicle control	21	43.512	2.80692	overexpression
		vehicle control	22	53.049	3.42214	overexpression
		vehicle control	23	80.361	5.18401	overexpression
		vehicle control	24	76.675	4.94623	overexpression
		vehicle control	25	43.106	2.78072	overexpression
		vehicle control	26	110.214	7.10979	overexpression
		vehicle control	27	53.598	3.45755	overexpression
		vehicle control	28	59.719	3.85241	overexpression
		vehicle control	29	56.139	3.62147	overexpression
		vehicle control	30	63.706	4.10961	overexpression
		vehicle control	31	72.594	4.68297	overexpression
		vehicle control	32	72.916	4.70374	overexpression
7		vehicle control	1	57.643	3.71849	overexpression
		vehicle control	2	73.874	4.76554	overexpression
		vehicle control	3	70.912	4.57446	overexpression
		vehicle control	4	77.602	5.00603	overexpression
		vehicle control	5	51.639	3.33118	overexpression
		vehicle control	6	36.289	2.34097	overexpression
		vehicle control	7	75.147	4.84766	overexpression
		vehicle control	8	31.557	2.03571	overexpression
		vehicle control	9	32.973	2.12706	overexpression
		vehicle control	10	35.736	2.30529	overexpression
		vehicle control	11	74.552	4.80927	overexpression
		vehicle control	12	82.972	5.35244	overexpression
		vehicle control	13	81.188	5.23736	overexpression
		vehicle control	14	49.979	3.2241	overexpression
		vehicle control	15	64.944	4.18947	overexpression
		vehicle control	16	87.588	5.65021	overexpression
		vehicle control	17	43.134	2.78253	overexpression
		vehicle control	18	64.109	4.13561	overexpression
8		vehicle control	1	79.082	5.1015	overexpression
		vehicle control	2	50.885	3.28254	overexpression
		vehicle control	3	54.12	3.49123	overexpression
		vehicle control	4	82.291	5.30851	overexpression
		vehicle control	5	88.48	5.70776	overexpression
		vehicle control	6	90.677	5.84948	overexpression
		vehicle control	7	74.756	4.82243	overexpression
		vehicle control	8	72.61	4.684	overexpression
		vehicle control	9	44.18	2.85001	overexpression
		vehicle control	10	57.947	3.7381	overexpression
		vehicle control	11	52.068	3.35885	overexpression
		vehicle control	12	56.658	3.65495	overexpression
		vehicle control	13	93.464	6.02927	overexpression
		vehicle control	14	62.311	4.01962	overexpression
		vehicle control	15	73.604	4.74812	overexpression
		vehicle control	16	54.873	3.5398	overexpression
		vehicle control	17	46.857	3.0227	overexpression
		vehicle control	18	124.594	8.03743	overexpression
		vehicle control	19	59.562	3.84229	overexpression
		vehicle control	20	98.279	6.33988	overexpression
		vehicle control	21	79.082	5.1015	overexpression
		vehicle control	22	94.175	6.07514	overexpression
9		vehicle control	1	72.14	4.65368	overexpression
		vehicle control	2	42.228	2.72409	overexpression
		vehicle control	3	46.556	3.00328	overexpression
		vehicle control	4	80.215	5.17459	overexpression
		vehicle control	5	103.515	6.67765	overexpression
		vehicle control	6	93.187	6.0114	overexpression
		vehicle control	7	75.381	4.86275	overexpression
		vehicle control	8	71.406	4.60633	overexpression
		vehicle control	9	85.572	5.52016	overexpression
		vehicle control	10	82.434	5.31773	overexpression
		vehicle control	11	69.813	4.50357	overexpression
		vehicle control	12	65.268	4.21037	overexpression
		vehicle control	13	43.323	2.79472	overexpression
		vehicle control	14	70.631	4.55634	overexpression
		vehicle control	15	80.361	5.18401	overexpression
		vehicle control	16	73.253	4.72548	overexpression
		vehicle control	17	60.188	3.88267	overexpression
		vehicle control	18	53.773	3.46884	overexpression
		vehicle control	19	105.722	6.82002	overexpression
		vehicle control	20	100.25	6.46703	overexpression
		vehicle control	21	80.361	5.18401	overexpression
		vehicle control	22	76.874	4.95906	overexpression
		vehicle control	23	41.444	2.67351	overexpression
		vehicle control	24	65.394	4.2185	overexpression
		vehicle control	25	76.553	4.93836	overexpression
		vehicle control	26	80.142	5.16988	overexpression
		vehicle control	27	96.813	6.24531	overexpression
		vehicle control	28	54.958	3.54529	overexpression
		vehicle control	29	62.311	4.01962	overexpression
		vehicle control	30	56.886	3.66966	overexpression
		vehicle control	31	46.857	3.0227	overexpression
		vehicle control	32	112.508	7.25778	overexpression
		vehicle control	33	79.008	5.09673	overexpression
		vehicle control	34	104.496	6.74093	overexpression
		vehicle control	35	92.303	5.95437	overexpression
		vehicle control	36	81.13	5.23362	overexpression
		vehicle control	37	85.64	5.52455	overexpression
1	2018-02-16	vehicle control	1	81.691	5.2698	overexpression
		vehicle control	2	48.648	3.13823	overexpression
		vehicle control	3	56.638	3.65366	overexpression
		vehicle control	4	57.541	3.71191	overexpression
		vehicle control	5	52.248	3.37047	overexpression
		vehicle control	6	57.622	3.71714	overexpression
		vehicle control	7	67.144	4.33139	overexpression
		vehicle control	8	53.049	3.42214	overexpression
		vehicle control	9	39.027	2.51759	overexpression
		vehicle control	10	67.976	4.38506	overexpression
		vehicle control	11	63.429	4.09174	overexpression
		vehicle control	12	63.429	4.09174	overexpression
		vehicle control	13	64.364	4.15206	overexpression
		vehicle control	14	67.249	4.33817	overexpression
		vehicle control	15	52.136	3.36324	overexpression
		vehicle control	16	56.451	3.6416	overexpression
		vehicle control	17	79.555	5.13201	overexpression
		vehicle control	18	123.565	7.97105	overexpression
		vehicle control	19	42.697	2.75434	overexpression
		vehicle control	20	42.449	2.73834	overexpression
		vehicle control	21	107.85	6.9573	overexpression
		vehicle control	22	47.92	3.09127	overexpression
		vehicle control	23	49.979	3.2241	overexpression
		vehicle control	24	67.769	4.37171	overexpression
		vehicle control	25	81.13	5.23362	overexpression
		vehicle control	26	72.723	4.69129	overexpression
		vehicle control	27	66.46	4.28727	overexpression
		vehicle control	28	59.127	3.81422	overexpression
		vehicle control	29	63.669	4.10722	overexpression
		vehicle control	30	57.316	3.6974	overexpression
		vehicle control	31	55.213	3.56174	overexpression
		vehicle control	32	113.699	7.33461	overexpression
		vehicle control	33	65.088	4.19876	overexpression
		vehicle control	34	70.365	4.53918	overexpression
		vehicle control	35	78.308	5.05157	overexpression
		vehicle control	36	54.809	3.53567	overexpression
		vehicle control	37	82.845	5.34425	overexpression
		vehicle control	38	67.214	4.33591	overexpression
		vehicle control	39	85.845	5.53778	overexpression
		vehicle control	40	81.877	5.2818	overexpression
		vehicle control	41	56.638	3.65366	overexpression
		vehicle control	42	51.978	3.35305	overexpression
		vehicle control	43	53.313	3.43917	overexpression
2		vehicle control	1	74.253	4.78999	overexpression
		vehicle control	2	57.459	3.70662	overexpression
		vehicle control	3	58.289	3.76017	overexpression
		vehicle control	4	73.874	4.76554	overexpression
		vehicle control	5	62.817	4.05226	overexpression
		vehicle control	6	47.92	3.09127	overexpression
		vehicle control	7	69.712	4.49705	overexpression
		vehicle control	8	85.859	5.53868	overexpression
		vehicle control	9	63.944	4.12496	overexpression
		vehicle control	10	69.409	4.47751	overexpression
		vehicle control	11	63.669	4.10722	overexpression
		vehicle control	12	62.984	4.06303	overexpression
		vehicle control	13	63.963	4.12619	overexpression
		vehicle control	14	67.509	4.35494	overexpression
		vehicle control	15	85.077	5.48823	overexpression
		vehicle control	16	84.303	5.4383	overexpression
		vehicle control	17	77.466	4.99725	overexpression
		vehicle control	18	87.908	5.67086	overexpression
		vehicle control	19	79.023	5.09769	overexpression
		vehicle control	20	62.929	4.05949	overexpression
		vehicle control	21	67.092	4.32804	overexpression
		vehicle control	22	69.578	4.48841	overexpression
		vehicle control	23	80.826	5.214	overexpression
		vehicle control	24	67.37	4.34597	overexpression
		vehicle control	25	91.141	5.87941	overexpression
		vehicle control	26	52.068	3.35885	overexpression
		vehicle control	27	108.327	6.98807	overexpression
		vehicle control	28	46.657	3.0098	overexpression
		vehicle control	29	60.557	3.90647	overexpression
		vehicle control	30	45.435	2.93097	overexpression
		vehicle control	31	60.324	3.89144	overexpression
		vehicle control	32	123.261	7.95144	overexpression
		vehicle control	33	76.874	4.95906	overexpression
		vehicle control	34	55.298	3.56722	overexpression
		vehicle control	35	83.745	5.40231	overexpression
		vehicle control	36	55.72	3.59444	overexpression
		vehicle control	37	100.285	6.46929	overexpression
		vehicle control	38	65.394	4.2185	overexpression
		vehicle control	39	50.723	3.27209	overexpression
		vehicle control	40	32.291	2.08306	overexpression
		vehicle control	41	63.926	4.1238	overexpression
		vehicle control	42	57.947	3.7381	overexpression
		vehicle control	43	80.536	5.1953	overexpression
		vehicle control	44	75.147	4.84766	overexpression
		vehicle control	45	67.804	4.37397	overexpression
		vehicle control	46	86.984	5.61125	overexpression
		vehicle control	47	87.735	5.6597	overexpression
		vehicle control	48	53.925	3.47865	overexpression
3		vehicle control	1	104.192	6.72132	overexpression
		vehicle control	2	68.543	4.42164	overexpression
		vehicle control	3	68.765	4.43596	overexpression
		vehicle control	4	53.576	3.45613	overexpression
		vehicle control	5	62.029	4.00143	overexpression
		vehicle control	6	56.472	3.64295	overexpression
		vehicle control	7	47.28	3.04999	overexpression
		vehicle control	8	40.846	2.63493	overexpression
		vehicle control	9	39.917	2.57501	overexpression
		vehicle control	10	91.089	5.87606	overexpression
		vehicle control	11	58.169	3.75242	overexpression
		vehicle control	12	63.871	4.12025	overexpression
		vehicle control	13	63.944	4.12496	overexpression
		vehicle control	14	43.512	2.80692	overexpression
		vehicle control	15	47.527	3.06592	overexpression
		vehicle control	16	56.968	3.67495	overexpression
		vehicle control	17	54.637	3.52458	overexpression
		vehicle control	18	69.426	4.4786	overexpression
		vehicle control	19	48.84	3.15062	overexpression
		vehicle control	20	63.04	4.06665	overexpression
		vehicle control	21	57.194	3.68953	overexpression
		vehicle control	22	47.453	3.06115	overexpression
		vehicle control	23	58.189	3.75371	overexpression
		vehicle control	24	46.024	2.96896	overexpression
		vehicle control	25	60.402	3.89647	overexpression
		vehicle control	26	52.672	3.39782	overexpression
		vehicle control	27	56.451	3.6416	overexpression
		vehicle control	28	57.866	3.73288	overexpression
		vehicle control	29	95.693	6.17306	overexpression
		vehicle control	30	73.889	4.76651	overexpression
		vehicle control	31	93.125	6.0074	overexpression
		vehicle control	32	53.773	3.46884	overexpression
		vehicle control	33	75.521	4.87178	overexpression
		vehicle control	34	97.248	6.27337	overexpression
		vehicle control	35	57.541	3.71191	overexpression
		vehicle control	36	70.481	4.54666	overexpression
		vehicle control	37	62.33	4.02085	overexpression
		vehicle control	38	65.982	4.25643	overexpression
		vehicle control	39	71.357	4.60317	overexpression
		vehicle control	40	67.787	4.37287	overexpression
4		vehicle control	1	50.954	3.28699	overexpression
		vehicle control	2	80.956	5.22239	overexpression
		vehicle control	3	76.262	4.91959	overexpression
		vehicle control	4	89.846	5.79588	overexpression
		vehicle control	5	84.303	5.4383	overexpression
		vehicle control	6	70.415	4.5424	overexpression
		vehicle control	7	47.92	3.09127	overexpression
		vehicle control	8	68.406	4.4128	overexpression
		vehicle control	9	54.293	3.50239	overexpression
		vehicle control	10	52.404	3.38053	overexpression
		vehicle control	11	54.958	3.54529	overexpression
		vehicle control	12	80.841	5.21497	overexpression
		vehicle control	13	37.37	2.4107	overexpression
		vehicle control	14	68.884	4.44364	overexpression
		vehicle control	15	67.37	4.34597	overexpression
		vehicle control	16	80.2	5.17362	overexpression
		vehicle control	17	84.539	5.45353	overexpression
		vehicle control	18	54.958	3.54529	overexpression
		vehicle control	19	60.402	3.89647	overexpression
		vehicle control	20	116.789	7.53394	overexpression
		vehicle control	21	50.538	3.26016	overexpression
		vehicle control	22	71.75	4.62852	overexpression
		vehicle control	23	74.19	4.78592	overexpression
		vehicle control	24	81.691	5.2698	overexpression
5		vehicle control	1	76.675	4.94623	overexpression
		vehicle control	2	45.203	2.916	overexpression
		vehicle control	3	52.872	3.41072	overexpression
		vehicle control	4	59.068	3.81042	overexpression
		vehicle control	5	108.716	7.01316	overexpression
		vehicle control	6	101.965	6.57766	overexpression
		vehicle control	7	65.751	4.24153	overexpression
		vehicle control	8	49.838	3.215	overexpression
		vehicle control	9	63.115	4.07149	overexpression
		vehicle control	10	65.982	4.25643	overexpression
		vehicle control	11	68.748	4.43486	overexpression
		vehicle control	12	70.431	4.54343	overexpression
		vehicle control	13	66.089	4.26334	overexpression
		vehicle control	14	86.186	5.55977	overexpression
		vehicle control	15	73.937	4.7696	overexpression
		vehicle control	16	81.375	5.24942	overexpression
		vehicle control	17	61.782	3.9855	overexpression
		vehicle control	18	42.339	2.73125	overexpression
		vehicle control	19	69.426	4.4786	overexpression
		vehicle control	20	85.572	5.52016	overexpression
		vehicle control	21	85.077	5.48823	overexpression
		vehicle control	22	71.357	4.60317	overexpression
		vehicle control	23	73.937	4.7696	overexpression
		vehicle control	24	75.303	4.85772	overexpression
		vehicle control	25	78.368	5.05544	overexpression
		vehicle control	26	62.443	4.02814	overexpression
		vehicle control	27	53.576	3.45613	overexpression
		vehicle control	28	45.513	2.936	overexpression
		vehicle control	29	46.957	3.02915	overexpression
		vehicle control	30	84.247	5.43469	overexpression
		vehicle control	31	71.028	4.58195	overexpression
		vehicle control	32	71.57	4.61691	overexpression
		vehicle control	33	93.826	6.05262	overexpression
		vehicle control	34	44.418	2.86536	overexpression
6		vehicle control	1	87.735	5.6597	overexpression
		vehicle control	2	86.213	5.56151	overexpression
		vehicle control	3	64.455	4.15793	overexpression
		vehicle control	4	87.668	5.65538	overexpression
		vehicle control	5	52.315	3.37479	overexpression
		vehicle control	6	72.771	4.69438	overexpression
		vehicle control	7	58.249	3.75758	overexpression
		vehicle control	8	68.748	4.43486	overexpression
		vehicle control	9	66.248	4.27359	overexpression
		vehicle control	10	66.864	4.31333	overexpression
		vehicle control	11	82.049	5.2929	overexpression
		vehicle control	12	61.915	3.99407	overexpression
		vehicle control	13	46.05	2.97064	overexpression
		vehicle control	14	40.673	2.62377	overexpression
		vehicle control	15	50.142	3.23461	overexpression
		vehicle control	16	100.728	6.49786	overexpression
		vehicle control	17	63.115	4.07149	overexpression
		vehicle control	18	70.481	4.54666	overexpression
		vehicle control	19	56.72	3.65895	overexpression
		vehicle control	20	80.841	5.21497	overexpression
		vehicle control	21	68.457	4.41609	overexpression
		vehicle control	22	72.771	4.69438	overexpression
		vehicle control	23	36.03	2.32426	overexpression
		vehicle control	24	32.544	2.09938	overexpression
		vehicle control	25	108.985	7.03051	overexpression
		vehicle control	26	75.768	4.88772	overexpression
		vehicle control	27	59.621	3.84609	overexpression
		vehicle control	28	74.111	4.78083	overexpression
		vehicle control	29	75.069	4.84263	overexpression
		vehicle control	30	72.205	4.65787	overexpression
		vehicle control	31	77.451	4.99629	overexpression
		vehicle control	32	76.553	4.93836	overexpression
		vehicle control	33	60.382	3.89518	overexpression
		vehicle control	34	69.813	4.50357	overexpression
8		vehicle control	1	67.787	4.37287	overexpression
		vehicle control	2	56.658	3.65495	overexpression
		vehicle control	3	60.012	3.87131	overexpression
		vehicle control	4	89.493	5.7731	overexpression
		vehicle control	5	79.731	5.14337	overexpression
		vehicle control	6	71.962	4.6422	overexpression
		vehicle control	7	46.732	3.01463	overexpression
		vehicle control	8	61.402	3.96098	overexpression
		vehicle control	9	48.72	3.14288	overexpression
		vehicle control	10	62.461	4.0293	overexpression
		vehicle control	11	62.835	4.05342	overexpression
		vehicle control	12	60.711	3.91641	overexpression
		vehicle control	13	64.528	4.16264	overexpression
		vehicle control	14	67.144	4.33139	overexpression
		vehicle control	15	66.107	4.2645	overexpression
		vehicle control	16	69.578	4.48841	overexpression
		vehicle control	17	41.188	2.657	overexpression
		vehicle control	18	52.001	3.35453	overexpression
		vehicle control	19	73.889	4.76651	overexpression
		vehicle control	20	100.635	6.49186	overexpression
		vehicle control	21	62.48	4.03052	overexpression
		vehicle control	22	41.217	2.65887	overexpression
		vehicle control	23	76.919	4.96197	overexpression
		vehicle control	24	44.497	2.87046	overexpression
		vehicle control	25	66.689	4.30204	overexpression
		vehicle control	26	116.83	7.53659	overexpression
		vehicle control	27	75.147	4.84766	overexpression
		vehicle control	28	61.991	3.99898	overexpression
		vehicle control	29	62.311	4.01962	overexpression
		vehicle control	30	73.492	4.7409	overexpression
		vehicle control	31	46.556	3.00328	overexpression
		vehicle control	32	50.492	3.25719	overexpression
		vehicle control	33	52.783	3.40498	overexpression
		vehicle control	34	40.759	2.62932	overexpression
		vehicle control	35	52.36	3.37769	overexpression
		vehicle control	36	62.835	4.05342	overexpression
		vehicle control	37	46.631	3.00812	overexpression
		vehicle control	38	41.585	2.68261	overexpression
		vehicle control	39	67.092	4.32804	overexpression
		vehicle control	40	39.917	2.57501	overexpression
		vehicle control	41	72.578	4.68193	overexpression
		vehicle control	42	60.149	3.88015	overexpression
		vehicle control	43	59.778	3.85622	overexpression
		vehicle control	44	57.52	3.71056	overexpression
		vehicle control	45	65.124	4.20108	overexpression
		vehicle control	46	53.838	3.47304	overexpression
1	2022-02-10	vehicle control	1	120.58	7.7785	overexpression
		vehicle control	2	87.561	5.64847	overexpression
		vehicle control	3	88.994	5.74091	overexpression
		vehicle control	4	88.797	5.72821	overexpression
		vehicle control	5	80.127	5.16891	overexpression
		vehicle control	6	81.188	5.23736	overexpression
		vehicle control	7	72.594	4.68297	overexpression
		vehicle control	8	73.508	4.74193	overexpression
		vehicle control	9	39.206	2.52914	overexpression
		vehicle control	10	117.778	7.59774	overexpression
		vehicle control	11	54.293	3.50239	overexpression
		vehicle control	12	40.759	2.62932	overexpression
		vehicle control	13	52.783	3.40498	overexpression
		vehicle control	14	50.7	3.27061	overexpression
		vehicle control	15	51.978	3.35305	overexpression
		vehicle control	16	65.268	4.21037	overexpression
		vehicle control	17	68.901	4.44473	overexpression
		vehicle control	18	93.576	6.03649	overexpression
		vehicle control	19	64.364	4.15206	overexpression
		vehicle control	20	85.311	5.50333	overexpression
		vehicle control	21	144.703	9.33465	overexpression
		vehicle control	22	106.329	6.85918	overexpression
		vehicle control	23	72.61	4.684	overexpression
2		vehicle control	1	95.252	6.14461	overexpression
		vehicle control	2	52.001	3.35453	overexpression
		vehicle control	3	85.64	5.52455	overexpression
		vehicle control	4	29.722	1.91734	overexpression
		vehicle control	5	74.772	4.82347	overexpression
		vehicle control	6	33.572	2.1657	overexpression
		vehicle control	7	56.824	3.66566	overexpression
		vehicle control	8	65.178	4.20457	overexpression
		vehicle control	9	63.706	4.10961	overexpression
		vehicle control	10	85.352	5.50597	overexpression
		vehicle control	11	68.2	4.39951	overexpression
		vehicle control	12	47.675	3.07547	overexpression
		vehicle control	13	41.188	2.657	overexpression
		vehicle control	14	54.12	3.49123	overexpression
		vehicle control	15	55.192	3.56038	overexpression
		vehicle control	16	80.783	5.21123	overexpression
		vehicle control	17	68.901	4.44473	overexpression
		vehicle control	18	90.431	5.83361	overexpression
		vehicle control	19	76	4.90268	overexpression
		vehicle control	20	60.012	3.87131	overexpression
		vehicle control	21	64.455	4.15793	overexpression
		vehicle control	22	86.063	5.55184	overexpression
		vehicle control	23	70.564	4.55201	overexpression
		vehicle control	24	62.029	4.00143	overexpression
		vehicle control	25	65.751	4.24153	overexpression
		vehicle control	26	67.214	4.33591	overexpression
		vehicle control	27	71.028	4.58195	overexpression
		vehicle control	28	60.962	3.9326	overexpression
		vehicle control	29	61.934	3.9953	overexpression
4		vehicle control	1	82.972	5.35244	overexpression
		vehicle control	2	43.35	2.79647	overexpression
		vehicle control	3	57.866	3.73288	overexpression
		vehicle control	4	86.511	5.58074	overexpression
		vehicle control	5	95.104	6.13506	overexpression
		vehicle control	6	62.443	4.02814	overexpression
		vehicle control	7	90.431	5.83361	overexpression
		vehicle control	8	83.745	5.40231	overexpression
		vehicle control	9	65.84	4.24727	overexpression
		vehicle control	10	57.153	3.68688	overexpression
		vehicle control	11	38.023	2.45283	overexpression
		vehicle control	12	46.657	3.0098	overexpression
		vehicle control	13	68.884	4.44364	overexpression
		vehicle control	14	82.972	5.35244	overexpression
3		vehicle control	1	46.556	3.00328	overexpression
		vehicle control	2	75.521	4.87178	overexpression
		vehicle control	3	74.647	4.8154	overexpression
		vehicle control	4	66.23	4.27243	overexpression
		vehicle control	5	81.949	5.28645	overexpression
		vehicle control	6	75.892	4.89572	overexpression
		vehicle control	7	47.675	3.07547	overexpression
		vehicle control	8	67.976	4.38506	overexpression
		vehicle control	9	79.422	5.12343	overexpression
		vehicle control	10	75.303	4.85772	overexpression
		vehicle control	11	80.783	5.21123	overexpression
		vehicle control	12	75.567	4.87475	overexpression
		vehicle control	13	71.357	4.60317	overexpression
		vehicle control	14	104.921	6.76835	overexpression
		vehicle control	15	78.443	5.06028	overexpression
		vehicle control	16	80.565	5.19717	overexpression
		vehicle control	17	65.447	4.22192	overexpression
		vehicle control	18	80.2	5.17362	overexpression
		vehicle control	19	89.113	5.74859	overexpression
		vehicle control	20	97.404	6.28343	overexpression
		vehicle control	21	42.532	2.7437	overexpression
		vehicle control	22	87.908	5.67086	overexpression
		vehicle control	23	61.707	3.98066	overexpression
		vehicle control	24	62.443	4.02814	overexpression
5		vehicle control	1	34.974	2.25614	overexpression
		vehicle control	2	42.697	2.75434	overexpression
		vehicle control	3	70.829	4.56911	overexpression
		vehicle control	4	84.746	5.46688	overexpression
		vehicle control	5	100.448	6.4798	overexpression
		vehicle control	6	44.629	2.87897	overexpression
		vehicle control	7	55.488	3.57948	overexpression
		vehicle control	8	30.191	1.94759	overexpression
		vehicle control	9	121.113	7.81288	overexpression
		vehicle control	10	38.361	2.47463	overexpression
		vehicle control	11	51.955	3.35157	overexpression
		vehicle control	12	62.929	4.05949	overexpression
		vehicle control	13	55.446	3.57677	overexpression
		vehicle control	14	47.527	3.06592	overexpression
		vehicle control	15	75.521	4.87178	overexpression
		vehicle control	16	70.481	4.54666	overexpression
		vehicle control	17	76	4.90268	overexpression
		vehicle control	18	87.948	5.67344	overexpression
		vehicle control	19	79.393	5.12156	overexpression
		vehicle control	20	69.628	4.49163	overexpression
		vehicle control	21	84.525	5.45262	overexpression
		vehicle control	22	90.223	5.8202	overexpression
		vehicle control	23	80.098	5.16704	overexpression
		vehicle control	24	90.625	5.84613	overexpression
		vehicle control	25	104.72	6.75538	overexpression
		vehicle control	26	97.801	6.30904	overexpression
		vehicle control	27	74.111	4.78083	overexpression
		vehicle control	28	60.012	3.87131	overexpression
		vehicle control	29	33.607	2.16795	overexpression
		vehicle control	30	137.222	8.85205	overexpression
		vehicle control	31	71.733	4.62742	overexpression
		vehicle control	32	77.722	5.01377	overexpression
6		vehicle control	1	105.344	6.79564	overexpression
		vehicle control	2	36.77	2.372	overexpression
		vehicle control	3	55.298	3.56722	overexpression
		vehicle control	4	81.375	5.24942	overexpression
		vehicle control	5	67.092	4.32804	overexpression
		vehicle control	6	50.212	3.23913	overexpression
		vehicle control	7	86.063	5.55184	overexpression
		vehicle control	8	55.213	3.56174	overexpression
		vehicle control	9	112.872	7.28126	overexpression
		vehicle control	10	45.021	2.90426	overexpression
		vehicle control	11	95.055	6.1319	overexpression
		vehicle control	12	55.446	3.57677	overexpression
		vehicle control	13	66.53	4.29178	overexpression
		vehicle control	14	88.863	5.73246	overexpression
		vehicle control	15	112.996	7.28926	overexpression
		vehicle control	16	101.838	6.56947	overexpression
7		vehicle control	1	116.579	7.52039	overexpression
		vehicle control	2	84.525	5.45262	overexpression
		vehicle control	3	85.777	5.53339	overexpression
		vehicle control	4	53.467	3.4491	overexpression
		vehicle control	5	41.641	2.68622	overexpression
		vehicle control	6	87.024	5.61383	overexpression
		vehicle control	7	88.784	5.72737	overexpression
		vehicle control	8	40.18	2.59197	overexpression
		vehicle control	9	75.069	4.84263	overexpression
		vehicle control	10	118.937	7.67251	overexpression
		vehicle control	11	51.797	3.34137	overexpression
		vehicle control	12	60.012	3.87131	overexpression
		vehicle control	13	42.033	2.71151	overexpression
		vehicle control	14	48.407	3.12269	overexpression
		vehicle control	15	46.556	3.00328	overexpression
		vehicle control	16	49.413	3.18758	overexpression
		vehicle control	17	68.355	4.40951	overexpression
		vehicle control	18	58.249	3.75758	overexpression
		vehicle control	19	75.069	4.84263	overexpression
		vehicle control	20	45.948	2.96406	overexpression
		vehicle control	21	73.54	4.74399	overexpression
		vehicle control	22	76.599	4.94132	overexpression
		vehicle control	23	43.566	2.8104	overexpression
		vehicle control	24	93.426	6.02682	overexpression
8		vehicle control	1	68.355	4.40951	overexpression
		vehicle control	2	78.547	5.06699	overexpression
		vehicle control	3	83.521	5.38786	overexpression
		vehicle control	4	97.681	6.3013	overexpression
		vehicle control	5	69.813	4.50357	overexpression
		vehicle control	6	79.614	5.13582	overexpression
		vehicle control	7	41.074	2.64964	overexpression
		vehicle control	8	65.268	4.21037	overexpression
		vehicle control	9	80.259	5.17743	overexpression
		vehicle control	10	86.66	5.59035	overexpression
		vehicle control	11	74.49	4.80528	overexpression
		vehicle control	12	49.199	3.17378	overexpression
		vehicle control	13	30.958	1.99707	overexpression
		vehicle control	14	95.018	6.12952	overexpression
		vehicle control	15	35.834	2.31162	overexpression
		vehicle control	16	46.329	2.98864	overexpression
		vehicle control	17	56.824	3.66566	overexpression
		vehicle control	18	75.147	4.84766	overexpression
		vehicle control	19	128.62	8.29715	overexpression
		vehicle control	20	55.192	3.56038	overexpression
		vehicle control	21	72.98	4.70787	overexpression
		vehicle control	22	49.46	3.19062	overexpression
		vehicle control	23	61.402	3.96098	overexpression
		vehicle control	24	104.72	6.75538	overexpression
		vehicle control	25	63.944	4.12496	overexpression
		vehicle control	26	91.333	5.8918	overexpression
		vehicle control	27	52.872	3.41072	overexpression
		vehicle control	28	63.724	4.11077	overexpression
		vehicle control	29	48.72	3.14288	overexpression
		vehicle control	30	52.672	3.39782	overexpression
		vehicle control	31	75.007	4.83863	overexpression
		vehicle control	32	86.172	5.55887	overexpression
		vehicle control	33	46.329	2.98864	overexpression
		vehicle control	34	61.249	3.95111	overexpression
1	2022-02-13	vehicle control	1	21.756	1.40346	deletion
		vehicle control	2	21.756	1.40346	deletion
		vehicle control	3	25.338	1.63453	deletion
		vehicle control	4	36.03	2.32426	deletion
		vehicle control	5	29.445	1.89947	deletion
		vehicle control	6	27.554	1.77748	deletion
		vehicle control	7	38.756	2.50011	deletion
		vehicle control	8	34.907	2.25181	deletion
		vehicle control	9	34.399	2.21904	deletion
		vehicle control	10	35.34	2.27975	deletion
		vehicle control	11	35.34	2.27975	deletion
		vehicle control	12	33.044	2.13163	deletion
		vehicle control	13	34.907	2.25181	deletion
		vehicle control	14	37.9	2.44489	deletion
		vehicle control	15	23.366	1.50732	deletion
		vehicle control	16	21.756	1.40346	deletion
		vehicle control	17	38.634	2.49224	deletion
		vehicle control	18	24.919	1.6075	deletion
		vehicle control	19	22.961	1.48119	deletion
2		vehicle control	1	34.94	2.25394	deletion
		vehicle control	2	24.73	1.59531	deletion
		vehicle control	3	34.399	2.21904	deletion
		vehicle control	4	30.995	1.99945	deletion
		vehicle control	5	37.024	2.38838	deletion
		vehicle control	6	39.917	2.575	deletion
		vehicle control	7	29.405	1.89688	deletion
		vehicle control	8	29.405	1.89688	deletion
		vehicle control	9	28.226	1.82083	deletion
		vehicle control	10	32.182	2.07603	deletion
		vehicle control	11	33.988	2.19253	deletion
		vehicle control	12	37.245	2.40263	deletion
		vehicle control	13	42.642	2.75079	deletion
		vehicle control	14	44.497	2.87045	deletion
		vehicle control	15	52.783	3.40497	deletion
		vehicle control	16	52.85	3.4093	deletion
		vehicle control	17	45.021	2.90426	deletion
		vehicle control	18	30.615	1.97494	deletion
		vehicle control	19	47.28	3.04998	deletion
		vehicle control	20	20.82	1.34308	deletion
		vehicle control	21	28.474	1.83683	deletion
		vehicle control	22	43.106	2.78072	deletion
		vehicle control	23	44.812	2.89077	deletion
		vehicle control	24	49.199	3.17377	deletion
		vehicle control	25	32.724	2.11099	deletion
		vehicle control	26	25.66	1.6553	deletion
		vehicle control	27	29.564	1.90714	deletion
		vehicle control	28	36.514	2.35548	deletion
		vehicle control	29	31.557	2.03571	deletion
		vehicle control	30	50.352	3.24815	deletion
		vehicle control	31	27.934	1.80199	deletion
		vehicle control	32	43.35	2.79646	deletion
		vehicle control	33	15.308	0.987503	deletion
		vehicle control	34	33.607	2.16795	deletion
		vehicle control	35	38.725	2.49811	deletion
		vehicle control	36	34.705	2.23878	deletion
		vehicle control	37	48.72	3.14287	deletion
		vehicle control	38	48.72	3.14287	deletion
3		vehicle control	1	47.92	3.09127	deletion
		vehicle control	2	32.146	2.0737	deletion
		vehicle control	3	33.677	2.17247	deletion
		vehicle control	4	36.03	2.32426	deletion
		vehicle control	5	44.18	2.85	deletion
		vehicle control	6	32.472	2.09473	deletion
		vehicle control	7	45.228	2.91761	deletion
		vehicle control	8	37.869	2.44289	deletion
		vehicle control	9	29.722	1.91733	deletion
		vehicle control	10	48.407	3.12268	deletion
		vehicle control	11	24.203	1.56131	deletion
		vehicle control	12	28.76	1.85528	deletion
		vehicle control	13	28.143	1.81547	deletion
		vehicle control	14	22.961	1.48119	deletion
		vehicle control	15	47.156	3.04198	deletion
		vehicle control	16	42.228	2.72408	deletion
		vehicle control	17	38.269	2.46869	deletion
		vehicle control	18	29.405	1.89688	deletion
		vehicle control	19	41.131	2.65332	deletion
		vehicle control	20	38.361	2.47463	deletion
		vehicle control	21	40.413	2.607	deletion
		vehicle control	22	45.667	2.94593	deletion
		vehicle control	23	32.867	2.12021	deletion
		vehicle control	24	26.023	1.67872	deletion
		vehicle control	25	29.245	1.88656	deletion
		vehicle control	26	34.637	2.2344	deletion
		vehicle control	27	55.72	3.59444	deletion
		vehicle control	28	23.911	1.54247	deletion
		vehicle control	29	46.278	2.98534	deletion
		vehicle control	30	24.683	1.59227	deletion
		vehicle control	31	46.631	3.00812	deletion
		vehicle control	32	23.416	1.51054	deletion
		vehicle control	33	20.537	1.32482	deletion
		vehicle control	34	22.288	1.43777	deletion
		vehicle control	35	26.157	1.68736	deletion
		vehicle control	36	38.725	2.49811	deletion
		vehicle control	37	39.829	2.56933	deletion
		vehicle control	38	33.115	2.13621	deletion
4		vehicle control	1	29.564	1.90714	deletion
		vehicle control	2	33.711	2.17466	deletion
		vehicle control	3	37.807	2.43889	deletion
		vehicle control	4	25.338	1.63453	deletion
		vehicle control	5	44.629	2.87897	deletion
		vehicle control	6	30.074	1.94004	deletion
		vehicle control	7	39.027	2.51759	deletion
		vehicle control	8	41.217	2.65886	deletion
		vehicle control	9	50.515	3.25867	deletion
		vehicle control	10	45.871	2.95909	deletion
		vehicle control	11	47.92	3.09127	deletion
		vehicle control	12	61.707	3.98065	deletion
		vehicle control	13	45.435	2.93096	deletion
		vehicle control	14	24.919	1.6075	deletion
		vehicle control	15	41.641	2.68622	deletion
		vehicle control	16	22.961	1.48119	deletion
		vehicle control	17	41.359	2.66802	deletion
		vehicle control	18	31.557	2.03571	deletion
		vehicle control	19	23.316	1.50409	deletion
		vehicle control	20	26.023	1.67872	deletion
		vehicle control	21	51.091	3.29583	deletion
		vehicle control	22	43.781	2.82427	deletion
		vehicle control	23	39.236	2.53107	deletion
		vehicle control	24	36.992	2.38631	deletion
		vehicle control	25	28.882	1.86315	deletion
		vehicle control	26	32.182	2.07603	deletion
		vehicle control	27	39.236	2.53107	deletion
		vehicle control	28	20.423	1.31747	deletion
		vehicle control	29	32.182	2.07603	deletion
		vehicle control	30	28.597	1.84476	deletion
		vehicle control	31	34.399	2.21904	deletion
		vehicle control	32	46.556	3.00328	deletion
		vehicle control	33	41.781	2.69525	deletion
		vehicle control	34	29.044	1.8736	deletion
		vehicle control	35	26.733	1.72452	deletion
		vehicle control	36	33.432	2.15666	deletion
		vehicle control	37	37.024	2.38838	deletion
		vehicle control	38	35.241	2.27336	deletion
		vehicle control	39	41.188	2.65699	deletion
		vehicle control	40	39.356	2.53881	deletion
		vehicle control	41	34.399	2.21904	deletion
		vehicle control	42	46.556	3.00328	deletion
		vehicle control	43	33.988	2.19253	deletion
		vehicle control	44	40.529	2.61448	deletion
		vehicle control	45	33.115	2.13621	deletion
		vehicle control	46	48.042	3.09914	deletion
		vehicle control	47	40.413	2.607	deletion
		vehicle control	48	49.979	3.22409	deletion
		vehicle control	49	30.307	1.95507	deletion
		vehicle control	50	38.269	2.46869	deletion
		vehicle control	51	29.405	1.89688	deletion
		vehicle control	52	39.027	2.51759	deletion
		vehicle control	53	34.94	2.25394	deletion
		vehicle control	54	38.269	2.46869	deletion
5		vehicle control	1	33.572	2.16569	deletion
		vehicle control	2	43.215	2.78775	deletion
		vehicle control	3	42.888	2.76666	deletion
		vehicle control	4	34.535	2.22782	deletion
		vehicle control	5	44.497	2.87045	deletion
		vehicle control	6	22.756	1.46796	deletion
		vehicle control	7	26.068	1.68162	deletion
		vehicle control	8	49.578	3.19822	deletion
		vehicle control	9	36.992	2.38631	deletion
		vehicle control	10	19.959	1.28753	deletion
		vehicle control	11	30.615	1.97494	deletion
		vehicle control	12	39.236	2.53107	deletion
		vehicle control	13	39.236	2.53107	deletion
		vehicle control	14	26.336	1.69891	deletion
		vehicle control	15	27.934	1.80199	deletion
		vehicle control	16	26.777	1.72736	deletion
		vehicle control	17	34.399	2.21904	deletion
		vehicle control	18	33.432	2.15666	deletion
		vehicle control	19	33.677	2.17247	deletion
		vehicle control	20	36.865	2.37812	deletion
		vehicle control	21	40.673	2.62377	deletion
		vehicle control	22	21.756	1.40346	deletion
		vehicle control	23	43.296	2.79298	deletion
		vehicle control	24	36.386	2.34722	deletion
		vehicle control	25	26.023	1.67872	deletion
		vehicle control	26	31.557	2.03571	deletion
		vehicle control	27	30.806	1.98726	deletion
		vehicle control	28	47.822	3.08495	deletion
		vehicle control	29	33.432	2.15666	deletion
		vehicle control	30	30.5	1.96752	deletion
		vehicle control	31	27.383	1.76645	deletion
		vehicle control	32	24.203	1.56131	deletion
		vehicle control	33	39.8	2.56746	deletion
		vehicle control	34	41.641	2.68622	deletion
		vehicle control	35	33.607	2.16795	deletion
		vehicle control	36	36.865	2.37812	deletion
		vehicle control	37	34.229	2.20808	deletion
		vehicle control	38	26.733	1.72452	deletion
		vehicle control	39	43.106	2.78072	deletion
		vehicle control	40	29.564	1.90714	deletion
6		vehicle control	1	29.722	1.91733	deletion
		vehicle control	2	32.291	2.08306	deletion
		vehicle control	3	34.974	2.25613	deletion
		vehicle control	4	45.047	2.90593	deletion
		vehicle control	5	28.474	1.83683	deletion
		vehicle control	6	42.97	2.77195	deletion
		vehicle control	7	40.18	2.59197	deletion
		vehicle control	8	41.217	2.65886	deletion
		vehicle control	9	43.35	2.79646	deletion
		vehicle control	10	32.291	2.08306	deletion
		vehicle control	11	45.021	2.90426	deletion
		vehicle control	12	35.736	2.30529	deletion
		vehicle control	13	31.52	2.03332	deletion
		vehicle control	14	43.35	2.79646	deletion
		vehicle control	15	28.226	1.82083	deletion
		vehicle control	16	37.527	2.42083	deletion
		vehicle control	17	30.653	1.97739	deletion
		vehicle control	18	36.992	2.38631	deletion
		vehicle control	19	50.538	3.26015	deletion
		vehicle control	20	31.853	2.0548	deletion
		vehicle control	21	35.34	2.27975	deletion
		vehicle control	22	51.797	3.34137	deletion
		vehicle control	23	28.226	1.82083	deletion
		vehicle control	24	33.711	2.17466	deletion
		vehicle control	25	46.024	2.96896	deletion
		vehicle control	26	55.72	3.59444	deletion
		vehicle control	27	49.791	3.21196	deletion
		vehicle control	28	51.797	3.34137	deletion
		vehicle control	29	40.673	2.62377	deletion
		vehicle control	30	44.629	2.87897	deletion
		vehicle control	31	28.597	1.84476	deletion
		vehicle control	32	42.339	2.73124	deletion
		vehicle control	33	41.217	2.65886	deletion
		vehicle control	34	34.399	2.21904	deletion
		vehicle control	35	42.642	2.75079	deletion
		vehicle control	36	54.873	3.5398	deletion
		vehicle control	37	45.871	2.95909	deletion
		vehicle control	38	62.443	4.02813	deletion
		vehicle control	39	43.106	2.78072	deletion
		vehicle control	40	42.228	2.72408	deletion
		vehicle control	41	33.711	2.17466	deletion
		vehicle control	42	32.182	2.07603	deletion
		vehicle control	43	52.404	3.38053	deletion
		vehicle control	44	25.66	1.6553	deletion
		vehicle control	45	38.543	2.48637	deletion
		vehicle control	46	31.557	2.03571	deletion
		vehicle control	47	31.557	2.03571	deletion
		vehicle control	48	26.157	1.68736	deletion
		vehicle control	49	37.245	2.40263	deletion
		vehicle control	50	22.756	1.46796	deletion
		vehicle control	51	22.961	1.48119	deletion
		vehicle control	52	21.266	1.37185	deletion
		vehicle control	53	32.472	2.09473	deletion
		vehicle control	54	34.974	2.25613	deletion
		vehicle control	55	37.276	2.40463	deletion
		vehicle control	56	51.457	3.31944	deletion
		vehicle control	57	28.143	1.81547	deletion
		vehicle control	58	34.907	2.25181	deletion
		vehicle control	59	42.97	2.77195	deletion
		vehicle control	60	38.725	2.49811	deletion
		vehicle control	61	43.323	2.79472	deletion
		vehicle control	62	38.543	2.48637	deletion
		vehicle control	63	39.917	2.575	deletion
		vehicle control	64	38.634	2.49224	deletion
		vehicle control	65	41.781	2.69525	deletion
		vehicle control	66	39.027	2.51759	deletion
		vehicle control	67	38.269	2.46869	deletion
		vehicle control	68	33.432	2.15666	deletion
		vehicle control	69	20.594	1.3285	deletion
		vehicle control	70	38.023	2.45282	deletion
		vehicle control	71	45.047	2.90593	deletion
		vehicle control	72	30.768	1.98481	deletion
		vehicle control	73	38.269	2.46869	deletion
		vehicle control	74	35.207	2.27117	deletion
		vehicle control	75	35.34	2.27975	deletion
		vehicle control	76	26.068	1.68162	deletion
		vehicle control	77	38.391	2.47656	deletion
		vehicle control	78	47.92	3.09127	deletion
		vehicle control	79	58.81	3.79377	deletion
		vehicle control	80	28.882	1.86315	deletion
		vehicle control	81	26.023	1.67872	deletion
		vehicle control	82	31.52	2.03332	deletion
		vehicle control	83	29.722	1.91733	deletion
		vehicle control	84	30.152	1.94507	deletion
		vehicle control	85	26.777	1.72736	deletion
		vehicle control	86	30.653	1.97739	deletion
		vehicle control	87	31.557	2.03571	deletion
		vehicle control	88	34.907	2.25181	deletion
1		vehicle control	1	30.958	1.99707	deletion
		vehicle control	2	24.54	1.58305	deletion
		vehicle control	3	29.405	1.89688	deletion
		vehicle control	4	37.807	2.43889	deletion
		vehicle control	5	38.361	2.47463	deletion
		vehicle control	6	28.597	1.84476	deletion
		vehicle control	7	32.724	2.11099	deletion
		vehicle control	8	31.557	2.03571	deletion
		vehicle control	9	44.576	2.87555	deletion
		vehicle control	10	38.543	2.48637	deletion
		vehicle control	11	48.648	3.13823	deletion
		vehicle control	12	54.25	3.49961	deletion
		vehicle control	13	33.572	2.16569	deletion
		vehicle control	14	59.621	3.84609	deletion
		vehicle control	15	36.386	2.34722	deletion
		vehicle control	16	41.217	2.65886	deletion
		vehicle control	17	30.385	1.9601	deletion
		vehicle control	18	58.61	3.78087	deletion
		vehicle control	19	47.156	3.04198	deletion
		vehicle control	20	25.338	1.63453	deletion
		vehicle control	21	37.276	2.40463	deletion
		vehicle control	22	39.117	2.5234	deletion
		vehicle control	23	27.723	1.78838	deletion
		vehicle control	24	39.027	2.51759	deletion
		vehicle control	25	50.885	3.28254	deletion
		vehicle control	26	52.068	3.35885	deletion
		vehicle control	27	61.991	3.99897	deletion
		vehicle control	28	30.806	1.98726	deletion
		vehicle control	29	27.383	1.76645	deletion
		vehicle control	30	42.861	2.76492	deletion
		vehicle control	31	33.044	2.13163	deletion
		vehicle control	32	33.432	2.15666	deletion
		vehicle control	33	40.442	2.60887	deletion
		vehicle control	34	52.783	3.40497	deletion
		vehicle control	35	49.979	3.22409	deletion
		vehicle control	36	37.024	2.38838	deletion
		vehicle control	37	46.278	2.98534	deletion
		vehicle control	38	46.329	2.98863	deletion
		vehicle control	39	37.37	2.4107	deletion
		vehicle control	40	53.467	3.4491	deletion
		vehicle control	41	30.385	1.9601	deletion
		vehicle control	42	29.405	1.89688	deletion
		vehicle control	43	33.885	2.18588	deletion
		vehicle control	44	47.478	3.06275	deletion
		vehicle control	45	47.478	3.06275	deletion
2		vehicle control	1	38.391	2.47656	deletion
		vehicle control	2	33.572	2.16569	deletion
		vehicle control	3	58.909	3.80016	deletion
		vehicle control	4	58.189	3.75371	deletion
		vehicle control	5	36.865	2.37812	deletion
		vehicle control	6	29.445	1.89947	deletion
		vehicle control	7	25.477	1.64349	deletion
		vehicle control	8	43.106	2.78072	deletion
		vehicle control	9	19.483	1.25683	deletion
		vehicle control	10	27.082	1.74703	deletion
		vehicle control	11	44.812	2.89077	deletion
		vehicle control	12	39.829	2.56933	deletion
		vehicle control	13	41.217	2.65886	deletion
		vehicle control	14	43.323	2.79472	deletion
		vehicle control	15	30.074	1.94004	deletion
		vehicle control	16	29.044	1.8736	deletion
		vehicle control	17	33.432	2.15666	deletion
		vehicle control	18	39.917	2.575	deletion
		vehicle control	19	40.759	2.62932	deletion
		vehicle control	20	24.203	1.56131	deletion
		vehicle control	21	28.101	1.81277	deletion
		vehicle control	22	43.539	2.80865	deletion
		vehicle control	23	54.099	3.48987	deletion
		vehicle control	24	49.578	3.19822	deletion
		vehicle control	25	48.816	3.14907	deletion
		vehicle control	26	43.861	2.82943	deletion
		vehicle control	27	37.024	2.38838	deletion
		vehicle control	28	60.382	3.89518	deletion
		vehicle control	29	35.834	2.31161	deletion
		vehicle control	30	34.907	2.25181	deletion
		vehicle control	31	44.576	2.87555	deletion
		vehicle control	32	47.478	3.06275	deletion
		vehicle control	33	34.907	2.25181	deletion
		vehicle control	34	39.741	2.56365	deletion
		vehicle control	35	42.033	2.7115	deletion
		vehicle control	36	55.636	3.58902	deletion
		vehicle control	37	30.074	1.94004	deletion
		vehicle control	38	37.807	2.43889	deletion
		vehicle control	39	43.566	2.8104	deletion
		vehicle control	40	27.383	1.76645	deletion
		vehicle control	41	34.705	2.23878	deletion
		vehicle control	42	41.359	2.66802	deletion
		vehicle control	43	30.958	1.99707	deletion
		vehicle control	44	45.435	2.93096	deletion
		vehicle control	45	34.229	2.20808	deletion
		vehicle control	46	20.82	1.34308	deletion
		vehicle control	47	23.316	1.50409	deletion
		vehicle control	48	41.33	2.66615	deletion
3		vehicle control	1	39.236	2.53107	deletion
		vehicle control	2	33.711	2.17466	deletion
		vehicle control	3	58.67	3.78474	deletion
		vehicle control	4	45.203	2.916	deletion
		vehicle control	5	39.711	2.56171	deletion
		vehicle control	6	53.467	3.4491	deletion
		vehicle control	7	39.206	2.52914	deletion
		vehicle control	8	49.861	3.21648	deletion
		vehicle control	9	46.152	2.97722	deletion
		vehicle control	10	21.266	1.37185	deletion
		vehicle control	11	27.082	1.74703	deletion
		vehicle control	12	23.911	1.54247	deletion
		vehicle control	13	37.37	2.4107	deletion
		vehicle control	14	38.023	2.45282	deletion
		vehicle control	15	33.711	2.17466	deletion
		vehicle control	16	33.115	2.13621	deletion
		vehicle control	17	33.711	2.17466	deletion
		vehicle control	18	60.557	3.90647	deletion
		vehicle control	19	29.245	1.88656	deletion
		vehicle control	20	47.945	3.09288	deletion
		vehicle control	21	37.37	2.4107	deletion
		vehicle control	22	39.027	2.51759	deletion
		vehicle control	23	41.359	2.66802	deletion
		vehicle control	24	26.336	1.69891	deletion
		vehicle control	25	22.756	1.46796	deletion
		vehicle control	26	41.188	2.65699	deletion
		vehicle control	27	34.907	2.25181	deletion
		vehicle control	28	39.829	2.56933	deletion
		vehicle control	29	47.92	3.09127	deletion
		vehicle control	30	37.527	2.42083	deletion
		vehicle control	31	30.385	1.9601	deletion
		vehicle control	32	47.675	3.07546	deletion
		vehicle control	33	42.033	2.7115	deletion
		vehicle control	34	43.35	2.79646	deletion
		vehicle control	35	25.66	1.6553	deletion
		vehicle control	36	29.722	1.91733	deletion
		vehicle control	37	21.485	1.38597	deletion
		vehicle control	38	30.5	1.96752	deletion
		vehicle control	39	28.226	1.82083	deletion
		vehicle control	40	40.064	2.58449	deletion
		vehicle control	41	20.423	1.31747	deletion
		vehicle control	42	62.835	4.05342	deletion
		vehicle control	43	42.97	2.77195	deletion
		vehicle control	44	40.413	2.607	deletion
		vehicle control	45	34.229	2.20808	deletion
		vehicle control	46	30.385	1.9601	deletion
		vehicle control	47	29.445	1.89947	deletion
		vehicle control	48	33.607	2.16795	deletion
		vehicle control	49	40.268	2.59765	deletion
		vehicle control	50	37.652	2.42889	deletion
		vehicle control	51	34.94	2.25394	deletion
		vehicle control	52	32.182	2.07603	deletion
		vehicle control	53	47.92	3.09127	deletion
4		vehicle control	1	48.067	3.10075	deletion
		vehicle control	2	24.73	1.59531	deletion
		vehicle control	3	37.652	2.42889	deletion
		vehicle control	4	32.544	2.09938	deletion
		vehicle control	5	46.48	2.99837	deletion
		vehicle control	6	27.082	1.74703	deletion
		vehicle control	7	23.416	1.51054	deletion
		vehicle control	8	29.125	1.87882	deletion
		vehicle control	9	47.847	3.08656	deletion
		vehicle control	10	21.648	1.39649	deletion
		vehicle control	11	35.207	2.27117	deletion
		vehicle control	12	23.012	1.48448	deletion
		vehicle control	13	48.816	3.14907	deletion
		vehicle control	14	43.106	2.78072	deletion
		vehicle control	15	41.444	2.67351	deletion
		vehicle control	16	34.535	2.22782	deletion
		vehicle control	17	55.213	3.56173	deletion
		vehicle control	18	24.203	1.56131	deletion
		vehicle control	19	49.861	3.21648	deletion
		vehicle control	20	38.967	2.51372	deletion
		vehicle control	21	26.733	1.72452	deletion
		vehicle control	22	35.34	2.27975	deletion
		vehicle control	23	27.934	1.80199	deletion
		vehicle control	24	47.847	3.08656	deletion
		vehicle control	25	23.96	1.54563	deletion
		vehicle control	26	27.596	1.78019	deletion
		vehicle control	27	42.532	2.74369	deletion
		vehicle control	28	19.603	1.26457	deletion
		vehicle control	29	30.152	1.94507	deletion
		vehicle control	30	34.94	2.25394	deletion
		vehicle control	31	21.917	1.41384	deletion
		vehicle control	32	27.383	1.76645	deletion
		vehicle control	33	20.594	1.3285	deletion
		vehicle control	34	19.9	1.28373	deletion
		vehicle control	35	22.601	1.45797	deletion
5		vehicle control	1	32.182	2.07603	deletion
		vehicle control	2	36.992	2.38631	deletion
		vehicle control	3	43.512	2.80691	deletion
		vehicle control	4	26.777	1.72736	deletion
		vehicle control	5	26.157	1.68736	deletion
		vehicle control	6	44.154	2.84833	deletion
		vehicle control	7	29.722	1.91733	deletion
		vehicle control	8	27.254	1.75813	deletion
		vehicle control	9	42.228	2.72408	deletion
		vehicle control	10	33.044	2.13163	deletion
		vehicle control	11	30.806	1.98726	deletion
		vehicle control	12	35.506	2.29045	deletion
		vehicle control	13	47.453	3.06114	deletion
		vehicle control	14	39.711	2.56171	deletion
		vehicle control	15	48.042	3.09914	deletion
		vehicle control	16	40.064	2.58449	deletion
		vehicle control	17	22.756	1.46796	deletion
		vehicle control	18	39.206	2.52914	deletion
		vehicle control	19	40.846	2.63493	deletion
		vehicle control	20	31.853	2.0548	deletion
		vehicle control	21	42.559	2.74544	deletion
		vehicle control	22	47.626	3.0723	deletion
		vehicle control	23	34.535	2.22782	deletion
		vehicle control	24	39.8	2.56746	deletion
		vehicle control	25	27.383	1.76645	deletion
		vehicle control	26	31.963	2.0619	deletion
		vehicle control	27	53.838	3.47303	deletion
		vehicle control	28	41.33	2.66615	deletion
		vehicle control	29	50.538	3.26015	deletion
		vehicle control	30	44.18	2.85	deletion
		vehicle control	31	30.074	1.94004	deletion
		vehicle control	32	28.143	1.81547	deletion
		vehicle control	33	41.585	2.6826	deletion
		vehicle control	34	42.861	2.76492	deletion
		vehicle control	35	30.653	1.97739	deletion
		vehicle control	36	33.607	2.16795	deletion
		vehicle control	37	39.8	2.56746	deletion
		vehicle control	38	47.156	3.04198	deletion
		vehicle control	39	38.023	2.45282	deletion
		vehicle control	40	45.667	2.94593	deletion
		vehicle control	41	39.027	2.51759	deletion
		vehicle control	42	24.203	1.56131	deletion
		vehicle control	43	33.988	2.19253	deletion
		vehicle control	44	28.76	1.85528	deletion
		vehicle control	45	36.03	2.32426	deletion
		vehicle control	46	22.756	1.46796	deletion
6		vehicle control	1	35.736	2.30529	deletion
		vehicle control	2	34.907	2.25181	deletion
		vehicle control	3	27.596	1.78019	deletion
		vehicle control	4	36.802	2.37406	deletion
		vehicle control	5	30.385	1.9601	deletion
		vehicle control	6	58.59	3.77958	deletion
		vehicle control	7	39.356	2.53881	deletion
		vehicle control	8	36.77	2.37199	deletion
		vehicle control	9	37.245	2.40263	deletion
		vehicle control	10	41.641	2.68622	deletion
		vehicle control	11	26.068	1.68162	deletion
		vehicle control	12	34.399	2.21904	deletion
		vehicle control	13	39.917	2.575	deletion
		vehicle control	14	43.861	2.82943	deletion
		vehicle control	15	49.08	3.1661	deletion
		vehicle control	16	25.338	1.63453	deletion
		vehicle control	17	23.96	1.54563	deletion
		vehicle control	18	31.221	2.01403	deletion
		vehicle control	19	36.289	2.34096	deletion
		vehicle control	20	33.988	2.19253	deletion
		vehicle control	21	47.255	3.04837	deletion
		vehicle control	22	38.634	2.49224	deletion
		vehicle control	23	29.405	1.89688	deletion
		vehicle control	24	40.442	2.60887	deletion
7		vehicle control	1	31.963	2.0619	deletion
		vehicle control	2	22.288	1.43777	deletion
		vehicle control	3	22.756	1.46796	deletion
		vehicle control	4	23.96	1.54563	deletion
		vehicle control	5	24.54	1.58305	deletion
		vehicle control	6	31.963	2.0619	deletion
		vehicle control	7	35.867	2.31374	deletion
		vehicle control	8	13.079	0.843712	deletion
		vehicle control	9	29.084	1.87618	deletion
		vehicle control	10	31.52	2.03332	deletion
		vehicle control	11	30.615	1.97494	deletion
		vehicle control	12	24.683	1.59227	deletion
		vehicle control	13	39.117	2.5234	deletion
		vehicle control	14	27.125	1.7498	deletion
		vehicle control	15	24.203	1.56131	deletion
		vehicle control	16	33.572	2.16569	deletion
		vehicle control	17	45.948	2.96406	deletion
		vehicle control	18	53.554	3.45471	deletion
		vehicle control	19	29.564	1.90714	deletion
		vehicle control	20	35.241	2.27336	deletion
		vehicle control	21	33.885	2.18588	deletion
		vehicle control	22	33.885	2.18588	deletion
[truncated: 1,441 more rows]
