# Supplementary material for: Structure and kinase activity of bacterial cell cycle regulator CcrZ
Source: PLoS Genet. 2022 May 16;18(5):e1010196. doi: 10.1371/journal.pgen.1010196 (PMC9135335; doi:10.1371/journal.pgen.1010196)
Supplement: S2 Data — (XLSX) [file pgen.1010196.s010.xlsx]

## Sheet: Sheet1
Strain	Date	Image	#GFP	#total
7	2021-06-28	82	0	25
7	2021-06-28	84	3	22
7	2021-06-28	86	0	45
7	2021-06-28	90	0	37
7	2021-06-28	92	2	40
7	2021-06-28	94	0	20
7	2021-06-28	98	2	40
7	2021-06-29	24	0	60
7	2021-06-29	28	1	55
7	2021-06-29	30	0	38
7	2021-06-29	32	2	60
7	2021-06-29	34	1	61
7	2021-06-29	36	0	70
7	2021-06-29	42	2	98
7	2021-06-29	40	0	49
594	2021-06-28	66	6	45
594	2021-06-28	70	1	30
594	2021-06-28	72	1	70
594	2021-06-28	76	2	60
594	2021-06-28	78	4	80
594	2021-06-29	2	6	20
594	2021-06-29	6	6	46
594	2021-06-29	8	1	35
594	2021-06-29	10	1	42
594	2021-06-29	18	4	80
594	2021-06-29	20	2	50
594	2021-06-30	15	1	30
594	2021-06-30	17	1	35
594	2021-06-30	26	2	25
594	2021-06-30	32	2	22
588	2021-06-29	46	1	20
588	2021-06-29	48	3	20
588	2021-06-29	50	4	40
588	2021-06-29	52	1	21
588	2021-06-29	54	4	26
588	2021-06-29	56	2	11
588	2021-06-29	58	3	31
588	2021-06-29	61	5	25
588	2021-06-29	64	2	20
588	2021-06-29	66	3	30
588	2021-06-30	72	1	25
588	2021-06-30	74	6	14
588	2021-06-30	76	1	18
588	2021-06-30	78	9	27
588	2021-06-30	80	6	33
588	2021-06-30	82	7	34
588	2021-06-30	84	1	19
588	2021-06-30	86	3	16
588	2021-06-30	89	4	20
588	2021-06-30	94	3	20
588	2021-06-30	97	5	25
588	2021-06-30	99	8	27
